# Supplementary material for: NOTCH3, a crucial target of miR-491-5p/miR-875-5p, promotes gastric carcinogenesis by upregulating PHLDB2 expression and activating Akt pathway
Source: Oncogene. 2021 Jan 15;40(9):1578–94. doi: 10.1038/s41388-020-01579-3 (PMC7932926; doi:10.1038/s41388-020-01579-3)
Supplement: Supplementary file 5 — Supplementary Table S4 [file 41388_2020_1579_MOESM5_ESM.xlsx]

## Sheet: siNOTCH3-1 vs siScramble
ProbeID	Gene_Symbol	Gene_ID	Accession	siNOTCH3-1/siScramble.fc
ILMN_1653856	STS-1	84959	NM_032873.3	-1.81037
ILMN_1654060	MKNK2	2872	NM_199054.2	-1.51969
ILMN_1654262	ZMAT3	64393	NM_152240.1	-1.57889
ILMN_1657483	SEC23B	10483	NM_032985.4	-1.73298
ILMN_1658926	NOTCH3	4854	NM_000435.1	-1.85925
ILMN_1660840	PPPDE1	51029	NM_016076.3	1.73486
ILMN_1668619	KIAA1467	57613	NM_020853.1	-1.78918
ILMN_1670870	ALCAM	214	NM_001627.2	-1.50852
ILMN_1672006	SSB	6741	NM_003142.3	-1.676
ILMN_1675612	BLCAP	10904	NM_006698.2	-1.59268
ILMN_1678707	TAF15	8148	NM_139215.1	1.79154
ILMN_1685824	B4GALT5	9334	NM_004776.2	-1.60719
ILMN_1688953	ARHGAP19	84986	NM_032900.4	-1.69011
ILMN_1692398	CNTNAP1	8506	NM_003632.1	-1.51335
ILMN_1693090	CROT	54677	NM_021151.2	1.65504
ILMN_1693340	RAC3	5881	NM_005052.2	1.69787
ILMN_1699100	SOAT1	6646	NM_003101.4	-1.72259
ILMN_1699695	TNFRSF21	27242	NM_014452.3	-1.6351
ILMN_1724686	CLDN1	9076	NM_021101.3	1.78422
ILMN_1726659	THOP1	7064	NM_003249.3	-1.654
ILMN_1729318	TOR1AIP1	26092	NM_015602.2	-1.80772
ILMN_1732296	ID3	3399	NM_002167.2	-1.62103
ILMN_1732566	TMTC3	160418	NM_181783.2	-1.60262
ILMN_1733176	LIMS1	3987	XM_938773.1	-1.89837
ILMN_1734596	TC2N	123036	NM_152332.3	-1.58712
ILMN_1735552	KIF1B	23095	NM_015074.2	-1.6257
ILMN_1735680	TMEM30A	55754	NM_018247.2	-1.70747
ILMN_1737988	PRNP	5621	NM_001080121.1	-1.72264
ILMN_1754865	LOC400455	400455	XR_018793.1	-2.12077
ILMN_1756289	PPP1R12B	4660	NM_032103.1	1.51579
ILMN_1757343	PABPC4	8761	NM_003819.2	-1.81488
ILMN_1758412	COPS7A	50813	NM_016319.1	-1.92854
ILMN_1759359	BTF3L4	91408	NM_152265.2	-1.77365
ILMN_1766408	CBFB	865	NM_001755.2	-2.70462
ILMN_1772692	DICER1	23405	NM_030621.2	-2.01575
ILMN_1778561	WEE1	7465	NM_003390.2	-1.55713
ILMN_1781761	ENPP4	22875	NM_014936.3	-1.50292
ILMN_1784031	TIMM44	10469	NM_006351.2	-1.65451
ILMN_1784523	ATP6V1G1	9550	NM_004888.3	-2.01925
ILMN_1789095	BMPR2	659	NM_001204.5	-1.62884
ILMN_1789502	GPC4	2239	NM_001448.2	-1.7248
ILMN_1789614	TPT1	7178	NM_003295.2	-1.50754
ILMN_1793616	RNF38	152006	NM_022781.4	1.51178
ILMN_1796589	TRIP13	9319	NM_004237.2	-1.96928
ILMN_1811957	CAMSAP1	157922	NM_015447.1	-1.56541
ILMN_1837428			AF131784	-1.8287
ILMN_2070896	BMPR2	659	NM_001204.5	-1.65188
ILMN_2072140	BTF3L4	91408	NM_152265.1	-1.59771
ILMN_2086095	ID2	3398	NM_002166.4	-1.57814
ILMN_2119555	TMTC3	160418	NM_181783.1	-1.63406
ILMN_2141941	TOR1AIP1	26092	NM_015602.2	-2.01162
ILMN_2155228	CRLF3	51379	NM_015986.2	-2.04407
ILMN_2213558	TMED10P	286102	NR_002807.1	-1.67383
ILMN_2214997	LRRFIP1	9208	NM_004735.2	-1.50327
ILMN_2257833	BBS7	55212	NM_176824.1	-1.52497
ILMN_2349831	DICER1	23405	NM_030621.2	-1.53272
ILMN_2360415	PRNP	5621	NM_183079.2	-1.77522
ILMN_2366246	SEC23B	10483	NM_032985.4	-1.68033
ILMN_2399503	UBN1	29855	NM_001079514.1	-1.50996
ILMN_2402131	TAF15	8148	NM_003487.2	1.77351
ILMN_2413898	MCM10	55388	NM_018518.3	-1.62938
ILMN_2415179	CLSTN1	22883	NM_001009566.1	-1.60572
ILMN_3240721	LOC645233	645233	NR_024382.1	-1.6664
ILMN_3278506	LOC148430	148430	XR_038750.1	-1.84593

## Sheet: siNOTCH3-2 vs siScramble
ProbeID	Gene_Symbol	Gene_ID	Accession	siNOTCH3-2/siScramble.fc
ILMN_1653856	STS-1	84959	NM_032873.3	-1.54985
ILMN_1654319	HAPLN3	145864	NM_178232.2	-1.57236
ILMN_1655011	SERF1B	728492	NM_022978.1	-1.77389
ILMN_1655444	LOC728492	728492	XM_001130874.1	-1.76959
ILMN_1658526	RYK	6259	NM_001005861.2	-1.71624
ILMN_1658926	NOTCH3	4854	NM_000435.1	-2.5894
ILMN_1660579	CRLF3	51379	NM_015986.2	-1.6347
ILMN_1660840	PPPDE1	51029	NM_016076.3	1.58794
ILMN_1662932	LCP1	3936	NM_002298.2	-1.53554
ILMN_1666385	CALM3	808	NM_005184.2	-1.58283
ILMN_1668507	DDAH1	23576	NM_012137.2	-1.64743
ILMN_1671554	LPIN1	23175	NM_145693.1	-1.57585
ILMN_1676799	MFAP1	4236	NM_005926.2	-1.82064
ILMN_1679045	SBDS	51119	NM_016038.2	-1.64114
ILMN_1680132	CADM1	23705	NM_014333.3	-1.56032
ILMN_1681203	TWF1	5756	NM_002822.3	-1.95553
ILMN_1682368	LRWD1	222229	NM_152892.1	-1.73741
ILMN_1686750	MGEA5	10724	NM_012215.2	-1.52303
ILMN_1693090	CROT	54677	NM_021151.2	1.57366
ILMN_1694840	MATN2	4147	NM_002380.3	-1.62286
ILMN_1694888	TAF2	6873	NM_003184.3	-1.66984
ILMN_1696284	CLDN18	51208	NM_016369.3	1.51253
ILMN_1701114	GBP1	2633	NM_002053.1	-1.51687
ILMN_1702835	SH3BGRL	6451	NM_003022.1	-1.56513
ILMN_1710136	HDHD1A	8226	NM_012080.3	-1.71392
ILMN_1711786	NFE2	4778	NM_006163.1	1.51278
ILMN_1716265	PGM2L1	283209	NM_173582.3	1.73291
ILMN_1717056	TXNRD1	7296	NM_001093771.1	-1.74986
ILMN_1718063	LIPA	3988	NM_000235.2	-1.80117
ILMN_1719792	PHLDB2	90102	NM_145753.1	-1.50386
ILMN_1721669	IDH3B	3420	NM_174856.1	-2.82245
ILMN_1721876	TIMP2	7077	NM_003255.4	-1.57557
ILMN_1727194	CALU	813	NM_001219.2	-1.63412
ILMN_1727809	STK35	140901	NM_080836.2	-1.74211
ILMN_1727813	BRP44	25874	NM_015415.2	-1.98626
ILMN_1732985	PHF20L1	51105	NM_016018.4	-1.54178
ILMN_1733519	HMGB3	3149	NM_005342.2	-1.89178
ILMN_1737988	PRNP	5621	NM_001080121.1	-1.76206
ILMN_1739541	NMI	9111	NM_004688.1	-1.91504
ILMN_1741613	SERINC1	57515	NM_020755.2	-1.61224
ILMN_1742461	UAP1	6675	NM_003115.3	-1.67908
ILMN_1745217	FLJ10081	55683	NM_017991.3	-1.50793
ILMN_1747598	PPP1R11	6992	NM_021959.2	-1.5771
ILMN_1750324	IGFBP5	3488	NM_000599.2	1.62688
ILMN_1751425	ERMP1	79956	NM_024896.2	-1.54315
ILMN_1755391	ARL2BP	23568	NM_012106.3	-1.51101
ILMN_1756572	COQ2	27235	NM_015697.6	-1.50836
ILMN_1765159	ELMOD2	255520	NM_153702.1	-1.80023
ILMN_1767662	LASS6	253782	NM_203463.1	-1.7476
ILMN_1769671	RYK	6259	NM_001005861.1	-1.7085
ILMN_1773119	CCNF	899	NM_001761.1	-1.55237
ILMN_1774617	NAB1	4664	NM_005966.3	-1.52446
ILMN_1781761	ENPP4	22875	NM_014936.3	-1.69425
ILMN_1785175	SWAP70	23075	NM_015055.2	-1.51597
ILMN_1789095	BMPR2	659	NM_001204.5	-1.54928
ILMN_1789614	TPT1	7178	NM_003295.2	-1.55215
ILMN_1793770	DNAJB6	10049	NM_058246.3	-1.7568
ILMN_1795865	FGFRL1	53834	NM_021923.3	-2.16257
ILMN_1796165	GLRX5	51218	NM_016417.2	-1.62296
ILMN_1800512	HMOX1	3162	NM_002133.1	1.61997
ILMN_1801767	ABHD3	171586	NM_138340.3	-1.83633
ILMN_1803398	SRF	6722	NM_003131.2	-1.75062
ILMN_1805646	SS18	6760	NM_005637.2	-1.59858
ILMN_1809245	PITPNB	23760	NM_012399.3	-1.74528
ILMN_1811258	RELB	5971	NM_006509.2	-1.56157
ILMN_1812262	DDR1	780	NM_013993.2	-1.70669
ILMN_1813091	ARL1	400	NM_001177.3	-1.72411
ILMN_1815734	FCHSD2	9873	NM_014824.1	1.50506
ILMN_1851492			AK095707	1.59373
ILMN_2047206	TMX3	54495	NM_019022.3	-1.65438
ILMN_2065690	GRAMD3	65983	NM_023927.1	-1.66265
ILMN_2070896	BMPR2	659	NM_001204.5	-1.55123
ILMN_2072541	RAB11FIP2	22841	NM_014904.1	1.57169
ILMN_2148785	GBP1	2633	NM_002053.1	-1.62002
ILMN_2155228	CRLF3	51379	NM_015986.2	-1.89152
ILMN_2161330	SPDEF	25803	NM_012391.1	1.73778
ILMN_2214197	TP53INP1	94241	NM_033285.2	-1.53799
ILMN_2268068	MAPKAP1	79109	NM_001006618.1	-1.58289
ILMN_2327795	RERE	473	NM_012102.3	-1.53082
ILMN_2338323	CDC25B	994	NM_004358.3	-1.59209
ILMN_2348367	FGFRL1	53834	NM_001004358.1	-2.08114
ILMN_2352190	CLIP2	7461	NM_032421.2	-1.50075
ILMN_2360415	PRNP	5621	NM_183079.2	-1.65322
ILMN_2363439	RYK	6259	NM_002958.3	-1.72836
ILMN_2372398	ALDH5A1	7915	NM_001080.3	-1.51663
ILMN_2373632	IDH3B	3420	NM_006899.2	-3.40855
ILMN_2375002	MAP4K4	9448	NM_145687.2	-1.95344
ILMN_2375003	MAP4K4	9448	NM_145687.2	-1.79467
ILMN_3244395	LOC728877	728877	XR_041759.1	-1.69039
ILMN_3244457	EHBP1L1	254102	NM_001099409.1	-1.54188
ILMN_3246732	C16orf88	400506	NM_001012991.2	1.58596
ILMN_3247816	LOC100133005	100133005	XM_001718200.1	8.77629
ILMN_3278506	LOC148430	148430	XR_038750.1	-1.78932
ILMN_3305339	UBA5	79876	NM_024818.3	-1.64553

## Sheet: miR-491-5p vs negative control
ProbeID	Gene_Symbol	Gene_ID	Accession	miR-491-5p/Negative control.fc
ILMN_1651767	MKL1	57591	NM_020831.3	-1.6222
ILMN_1651788	MAP3K11	4296	NM_002419.3	-2.66831
ILMN_1651987	C6orf129	154467	NM_138493.2	-1.68249
ILMN_1652366	NLRP7	199713	NM_139176.2	3.0168
ILMN_1652434	MTHFD2L	441024	NM_001004346.2	1.98215
ILMN_1652445	RAC1	5879	NM_018890.2	-2.00682
ILMN_1652525	FAM125B	89853	NM_033446.1	-2.03263
ILMN_1652649	LOC643722	643722	XM_928011.1	1.57228
ILMN_1652777	CDC42EP2	10435	NM_006779.2	-1.52779
ILMN_1652819	OPA3	80207	NM_025136.1	-1.71091
ILMN_1653115	ECH1	1891	NM_001398.2	-1.91298
ILMN_1653180	TPM4	7171	NM_003290.1	-2.22202
ILMN_1653220	PITPNM1	9600	NM_004910.1	-1.81667
ILMN_1653342	DUS1L	64118	NM_022156.3	-1.63805
ILMN_1653367	TAF12	6883	NM_005644.2	1.84506
ILMN_1653372	ATP8B3	148229	NM_138813.2	-1.79215
ILMN_1653856	STS-1	84959	NM_032873.3	1.83052
ILMN_1654118	BCL2L1	598	NM_138578.1	-3.89066
ILMN_1654262	ZMAT3	64393	NM_152240.1	2.19705
ILMN_1654318	PTPN23	25930	NM_015466.1	-2.15247
ILMN_1654370	TESK2	10420	NM_007170.2	-1.72395
ILMN_1654385	ASB13	79754	NM_024701.2	-2.97392
ILMN_1654429	C12orf48	55010	NM_017915.2	-2.40414
ILMN_1654441	OAT	4942	NM_000274.1	1.63029
ILMN_1654571	FCHO1	23149	NM_015122.1	-1.71519
ILMN_1654653	KLC1	3831	NM_005552.4	-1.66569
ILMN_1654685	MCTP1	79772	NM_024717.3	-1.85992
ILMN_1655046	NUTF2	10204	NM_005796.1	1.52281
ILMN_1655051	FAM86B1	85002	NM_001083537.1	1.52663
ILMN_1655206	ZBTB34	403341	NM_001099270.1	1.705
ILMN_1655261	ERP27	121506	NM_152321.1	-1.69461
ILMN_1655403	LOC730083	730083	XM_001132328.1	1.67891
ILMN_1655429	TNFAIP1	7126	NM_021137.3	-2.88046
ILMN_1655485	C1orf124	83932	NM_001010984.1	1.53541
ILMN_1655694	LOC642031	642031	XM_936101.2	-2.91939
ILMN_1655733	RFC2	5982	NM_181471.1	1.65617
ILMN_1655904	ROR1	4919	NM_005012.2	-1.5695
ILMN_1656129	SLC39A10	57181	NM_020342.1	1.76038
ILMN_1656487	FGA	2243	NM_021871.2	-1.58885
ILMN_1656682	AZIN1	51582	NM_015878.4	1.55248
ILMN_1656934	REPS2	9185	NM_004726.2	-1.82984
ILMN_1657423	SPG21	51324	NM_016630.3	-1.74901
ILMN_1657515	RPS6KA5	9252	NM_004755.2	1.5992
ILMN_1657550	MVD	4597	NM_002461.1	1.75664
ILMN_1657744	C15orf17	57184	NM_020447.3	1.89077
ILMN_1657871	RSAD2	91543	NM_080657.4	-1.61732
ILMN_1658071	ATP1B1	481	NM_001677.3	1.50867
ILMN_1658104	KBTBD6	89890	NM_152903.4	1.59624
ILMN_1658160	FAM156A	29057	NM_014138.3	1.61282
ILMN_1658247	OAS1	4938	NM_002534.2	-3.04446
ILMN_1658289	WDR54	84058	NM_032118.2	1.5707
ILMN_1658327	BAZ1A	11177	NM_013448.2	1.52766
ILMN_1658437	SFXN4	119559	NM_213649.1	2.11442
ILMN_1658472	APH1A	51107	NM_001077628.1	-1.56217
ILMN_1658586	LOC730012	730012	XM_001132077.1	-1.80211
ILMN_1658677	DTX3	196403	NM_178502.2	-1.83569
ILMN_1658883	ARAF	369	NM_001654.1	-1.70609
ILMN_1659027	SLC2A1	6513	NM_006516.1	-1.74571
ILMN_1659255	RP2	6102	NM_006915.1	2.79644
ILMN_1659564	SEC61A1	29927	NM_013336.3	-1.95697
ILMN_1659688	LGALS3BP	3959	NM_005567.2	-1.53745
ILMN_1659703	WWP2	11060	NM_199423.1	-1.64003
ILMN_1659752	LOC730996	730996	XM_001128017.1	1.51971
ILMN_1659888	PPP1R14B	26472	NM_138689.2	1.74254
ILMN_1659895	MSN	4478	NM_002444.2	-4.36418
ILMN_1659913	ISG20	3669	NM_002201.4	-1.86034
ILMN_1659923	GNAQ	2776	NM_002072.2	1.50473
ILMN_1659952	MTMR2	8898	NM_201281.1	-2.08719
ILMN_1660079	RNF44	22838	NM_014901.4	-1.68965
ILMN_1660275	C2orf43	60526	NM_021925.2	2.16261
ILMN_1660554	VWA1	64856	NM_199121.1	-2.30217
ILMN_1660582	LIG3	3980	NM_013975.2	-1.51376
ILMN_1661137	SH3RF2	153769	NM_152550.2	-1.71179
ILMN_1661325	PKP4	8502	NM_003628.3	-1.56474
ILMN_1661424	THAP6	152815	NM_144721.3	1.86665
ILMN_1661428	ATP11C	286410	NM_173694.3	2.16471
ILMN_1661500	B4GALT4	8702	NM_003778.3	1.74795
ILMN_1661554	DIAPH1	1729	NM_005219.2	-1.67477
ILMN_1661589	CD151	977	NM_139029.1	-1.50299
ILMN_1661595	C1orf53	388722	NM_001024594.1	-1.52827
ILMN_1661599	DDIT4	54541	NM_019058.2	2.47973
ILMN_1661628	LOC653110	653110	XM_926584.1	-1.81394
ILMN_1661743	LOC644760	644760	XM_932354.1	-1.60781
ILMN_1661755	FAM129B	64855	NM_022833.2	-1.51839
ILMN_1661994	ESRRG	2104	NM_206594.1	2.1031
ILMN_1662049	AGPAT5	55326	NM_018361.2	1.82842
ILMN_1662130	LOC730316	730316	XM_001128149.1	-2.18253
ILMN_1662161	TBC1D13	54662	NM_018201.2	-2.25137
ILMN_1662166	PTK7	5754	NM_152882.2	-1.55732
ILMN_1662334	DNAJA3	9093	NM_005147.3	1.51569
ILMN_1662426	AP2S1	1175	NM_004069.3	-1.53242
ILMN_1662617	PPP2R3C	55012	NM_017917.2	1.51221
ILMN_1662852	IQCK	124152	NM_153208.1	-1.93013
ILMN_1663081	LOC440925	440925	NM_001013712.1	-1.55938
ILMN_1663092	CITED2	10370	NM_006079.3	1.7287
ILMN_1663618	STAT3	6774	NM_213662.1	1.85179
ILMN_1663751	CYCSL1	157317	NR_001561.1	1.56557
ILMN_1663787	KLK3	354	NM_001030050.1	-1.75746
ILMN_1663866	TGFBI	7045	NM_000358.1	-1.60629
ILMN_1664012	CANT1	124583	NM_138793.2	-2.03234
ILMN_1664016	ARHGEF18	23370	NM_015318.2	-1.50188
ILMN_1664051	SEC22C	9117	NM_032970.2	1.57249
ILMN_1664216	NKIRAS1	28512	NM_020345.3	1.75558
ILMN_1664330	CEACAM1	634	NM_001712.3	-2.2652
ILMN_1664434	TCF3	6929	NM_003200.1	-1.8179
ILMN_1664516	CENPF	1063	NM_016343.3	-1.50716
ILMN_1664543	IFIT3	3437	NM_001031683.1	-1.54834
ILMN_1664826	FBXO33	254170	NM_203301.1	1.55463
ILMN_1664861	ID1	3397	NM_181353.1	2.16002
ILMN_1664960	KIAA0284	283638	NM_015005.1	-2.15576
ILMN_1665004	CASC3	22794	NM_007359.3	-1.55925
ILMN_1665192	NUDT6	11162	NM_007083.3	1.57969
ILMN_1665526	TCEA2	6919	NM_198723.1	1.5455
ILMN_1665909	LASP1	3927	NM_006148.1	-1.52234
ILMN_1666022	TNFRSF10D	8793	NM_003840.3	1.72785
ILMN_1666206	GSDMB	55876	NM_001042471.1	-1.53724
ILMN_1666306	SRRD	402055	NM_001013694.2	-1.58034
ILMN_1666444	RBMS1	5937	NM_002897.3	1.51312
ILMN_1666482	SP2	6668	NM_003110.4	-1.88467
ILMN_1666597	PI4KB	5298	NM_002651.1	-1.98542
ILMN_1666845	KRT17	3872	NM_000422.1	-2.25457
ILMN_1666967	BRP44L	51660	NM_016098.1	-2.81532
ILMN_1666976	PLD3	23646	NM_001031696.1	-1.59123
ILMN_1667034	PDPR	55066	XM_001134215.1	-1.51526
ILMN_1667260	MAPK3	5595	NM_002746.1	-2.03007
ILMN_1667519	RRAS2	22800	NM_012250.3	1.60763
ILMN_1667825	MLKL	197259	NM_152649.1	-1.59194
ILMN_1667839	UBR7	55148	NM_001100417.1	-1.52033
ILMN_1668345	OAF	220323	NM_178507.2	-1.74588
ILMN_1668507	DDAH1	23576	NM_012137.2	1.99961
ILMN_1668514	PIP5K1C	23396	NM_012398.1	-2.67915
ILMN_1668822	BATF	10538	NM_006399.2	-1.62696
ILMN_1669113	ATF5	22809	NM_012068.3	-2.13986
ILMN_1669273	PPT1	5538	NM_000310.2	-2.85001
ILMN_1669366	IFT88	8100	NM_006531.3	1.59306
ILMN_1669376	DRAM1	55332	NM_018370.2	1.90461
ILMN_1669390	PPP1R13L	10848	NM_006663.2	-1.58324
ILMN_1669497	OSBPL10	114884	NM_017784.3	-1.50639
ILMN_1669502	E2F3	1871	NM_001949.2	1.70209
ILMN_1669523	FOS	2353	NM_005252.2	1.53859
ILMN_1669557	AIM1L	55057	NM_001039775.1	-1.98458
ILMN_1669722	LRRC61	65999	NM_023942.1	-1.66913
ILMN_1669788	NUDT14	256281	NM_177533.2	-1.69575
ILMN_1669905	DCP2	167227	NM_152624.4	1.7319
ILMN_1669928	ARHGEF16	27237	NM_014448.2	-1.63906
ILMN_1670263	C1orf71	163882	NM_152609.1	1.63725
ILMN_1670272	LRP10	26020	NM_014045.3	-1.65089
ILMN_1670383	PCDH7	5099	NM_032457.2	1.60368
ILMN_1670420	METAP2	10988	NM_006838.3	1.69819
ILMN_1670723	MSL3	10943	NM_078628.1	-1.97688
ILMN_1670844	OPN3	23596	NM_014322.2	-1.54086
ILMN_1670895	ZNF207	7756	NM_001032293.2	-1.6698
ILMN_1670901	COX10	1352	NM_001303.2	-1.54109
ILMN_1671054	HLA-A	3105	NM_002116.5	-1.58273
ILMN_1671221	GAPVD1	26130	NM_015635.2	1.54003
ILMN_1671365	PRODH	5625	NM_016335.2	-1.59226
ILMN_1671478	CKB	1152	NM_001823.3	1.55294
ILMN_1671731	AVPI1	60370	NM_021732.1	-1.69959
ILMN_1671809	DUSP22	56940	NM_020185.3	-2.03387
ILMN_1671885	MLF2	8079	NM_005439.1	-1.74216
ILMN_1672504	PDXK	8566	NM_003681.4	-3.18176
ILMN_1672547	MYO9B	4650	NM_004145.2	-1.58568
ILMN_1672650	PKM2	5315	NM_002654.3	-1.63292
ILMN_1672661	SP110	3431	NM_004510.2	-1.53388
ILMN_1672884	MTFMT	123263	NM_139242.2	1.53471
ILMN_1673352	IFITM2	10581	NM_006435.2	-1.73285
ILMN_1673673	PBK	55872	NM_018492.2	1.58239
ILMN_1673676	SNX5	27131	NM_152227.1	1.71884
ILMN_1673773	GALNTL4	374378	NM_198516.1	1.60562
ILMN_1673950	STBD1	8987	NM_003943.2	1.79312
ILMN_1674063	OAS2	4939	NM_016817.2	-7.099
ILMN_1674629	C9orf3	84909	NM_032823.3	-2.07348
ILMN_1674650	C9orf95	54981	NM_017881.1	1.60943
ILMN_1674759	LPCAT4	254531	NM_153613.2	-1.57534
ILMN_1674811	OASL	8638	NM_198213.1	-2.67082
ILMN_1675007	ZSCAN5A	79149	NM_024303.1	-1.71555
ILMN_1675038	PRMT2	3275	NM_001535.2	-2.46389
ILMN_1675062	MYL9	10398	NM_006097.3	-5.39249
ILMN_1675130	NFIC	4782	NM_205843.1	-2.21156
ILMN_1675266	NAGPA	51172	NM_016256.2	-1.688
ILMN_1675448	ZFP36L1	677	NM_004926.2	-1.83101
ILMN_1675542	LOC729148	729148	XM_001129792.1	-2.00497
ILMN_1675640	OAS1	4938	NM_001032409.1	-3.43001
ILMN_1676336	AADACL1	57552	NM_020792.3	2.06476
ILMN_1676423	CCNC	892	NM_005190.3	1.63579
ILMN_1676458	MRPL11	65003	NM_170739.1	-1.71258
ILMN_1676503	LOC643446	643446	XM_001131589.1	-1.55406
ILMN_1676548	BZW2	28969	NM_014038.1	-1.56752
ILMN_1676555	TTC26	79989	NM_024926.1	1.52356
ILMN_1676792	LOC645138	645138	XM_928168.1	-2.28088
ILMN_1676891	CDC2L6	23097	NM_015076.3	1.72003
ILMN_1677122	FAM168B	130074	NM_001009993.2	1.63996
ILMN_1677509	PRR7	80758	NM_030567.3	1.77322
ILMN_1677736	TMEM104	54868	NM_017728.2	-2.02871
ILMN_1677877	UBE2L3	7332	NM_198157.1	-1.61434
ILMN_1678143	ARHGDIB	397	NM_001175.4	-2.19872
ILMN_1678300	MGC40489	146880	XR_016048.1	1.60836
ILMN_1678422	DHX58	79132	NM_024119.2	-1.65315
ILMN_1678522	LOC644934	644934	XM_930344.2	-1.56492
ILMN_1678669	RRM2	6241	NM_001034.1	2.57727
ILMN_1678707	TAF15	8148	NM_139215.1	1.72892
ILMN_1678805	POMT2	29954	NM_013382.3	-2.08002
ILMN_1678808	KIAA0831	22863	NM_014924.3	-1.7464
ILMN_1678919	YOD1	55432	NM_018566.3	5.27784
ILMN_1678962	DFFB	1677	NM_004402.2	1.50539
ILMN_1679217	FAM110B	90362	NM_147189.2	-1.68009
ILMN_1679262	DPYSL3	1809	NM_001387.2	-2.0342
ILMN_1679495	ULK3	25989	NM_001099436.1	-1.61912
ILMN_1679520	AGPAT1	10554	NM_006411.2	-4.05746
ILMN_1679640	FXR1	8087	NM_005087.2	1.64849
ILMN_1679655	WDR82	80335	NM_025222.3	1.72751
ILMN_1679725	PCYOX1	51449	NM_016297.2	-1.59181
ILMN_1679949	SLC25A23	79085	NM_024103.2	-5.18414
ILMN_1680037	FAM65A	79567	NM_024519.2	-3.49775
ILMN_1680102	C11orf45	219833	NM_145013.1	-1.54026
ILMN_1680134	CARM1	10498	NM_199141.1	-3.50584
ILMN_1680344	MYOM1	8736	NM_003803.3	-1.8083
ILMN_1680348	NBPF3	84224	NM_032264.2	-1.52286
ILMN_1680390	GCNT2	2651	NM_001491.2	1.67084
ILMN_1680579	ATP2B4	493	NM_001001396.1	-1.5566
ILMN_1680624	CREG1	8804	NM_003851.2	-1.57125
ILMN_1680673	NT5DC1	221294	NM_152729.2	2.08318
ILMN_1680687	NSF	4905	NM_006178.1	1.56679
ILMN_1680782	PATL1	219988	NM_152716.1	-2.97606
ILMN_1681016	SPNS1	83985	NM_032038.1	-1.85052
ILMN_1681118	CAPRIN2	65981	NM_001002259.1	2.03339
ILMN_1681260	LOC643272	643272	XM_926633.1	-2.64115
ILMN_1681263	SPINK4	27290	NM_014471.1	2.28821
ILMN_1681324	MRPL49	740	NM_004927.2	-1.58499
ILMN_1681503	MCM2	4171	NM_004526.2	-2.53764
ILMN_1681590	LARP1	23367	NM_033551.2	-1.95453
ILMN_1681679	TSPO	706	NM_000714.4	-1.84045
ILMN_1681721	OASL	8638	NM_003733.2	-1.53819
ILMN_1681949	PDGFRA	5156	NM_006206.3	-1.95658
ILMN_1681972	TMEM69	51249	NM_016486.2	-1.621
ILMN_1682095	RCOR3	55758	NM_018254.2	1.5334
ILMN_1682245	IFNB1	3456	NM_002176.2	-2.7099
ILMN_1682264	DCAF7	10238	NM_005828.3	-1.56947
ILMN_1682699	PBX2	5089	NM_002586.4	-1.71046
ILMN_1682738	SMAD3	4088	NM_005902.3	-1.517
ILMN_1682775	EDN1	1906	NM_001955.2	-2.74321
ILMN_1682910	SLC35B3	51000	NM_015948.2	1.76977
ILMN_1682938	ARF3	377	NM_001659.1	-2.55252
ILMN_1683044	PPP1R2	5504	NM_006241.3	-4.06183
ILMN_1683120	UNG	7374	NM_003362.2	-1.55499
ILMN_1683146	FTH1	2495	NM_002032.2	-1.52958
ILMN_1683243	VPS45	11311	NM_007259.3	-2.31043
ILMN_1683250	LOC440731	440731	XM_933693.2	-1.91599
ILMN_1683470	TMEM139	135932	NM_153345.1	-2.04516
ILMN_1683595	MBD1	4152	NM_015845.2	1.73935
ILMN_1683888	SRP72	6731	NM_006947.3	2.18213
ILMN_1684045	CDCA4	55038	NM_145701.1	-1.9201
ILMN_1684306	S100A4	6275	NM_019554.2	-1.66416
ILMN_1684746	IPO11	51194	NM_016338.3	1.59399
ILMN_1685312	PSG3	5671	NM_021016.3	-1.55438
ILMN_1685397	ITGA3	3675	NM_002204.1	-1.54791
ILMN_1685722	EIF4A2	1974	NM_001967.3	-1.59921
ILMN_1685824	B4GALT5	9334	NM_004776.2	-1.53218
ILMN_1685854	C5orf53	492311	NM_001007189.1	1.62664
ILMN_1686623	CSF1R	1436	NM_005211.2	1.94483
ILMN_1686664	MT2A	4502	NM_005953.2	-3.13064
ILMN_1686735	LOC654135	654135	XM_945932.1	-1.51043
ILMN_1686968	ZNF362	149076	NM_152493.2	-2.28742
ILMN_1687107	RFWD3	55159	NM_018124.3	-2.08846
ILMN_1687440	HIPK2	28996	NM_022740.2	-2.43944
ILMN_1687743	BTBD7	55727	NM_001002860.2	1.95046
ILMN_1687921	JMJD8	339123	NM_001005920.2	-3.37605
ILMN_1687958	SLC25A22	79751	NM_024698.4	-1.94969
ILMN_1688158	CYB5R4	51167	NM_016230.3	1.72835
ILMN_1688404	ZMYM4	9202	NM_005095.2	-2.61787
ILMN_1688543	APOA2	336	NM_001643.1	-2.5908
ILMN_1688565	ZNF580	51157	NM_016202.2	-1.79297
ILMN_1688853	ZBTB9	221504	NM_152735.3	2.00017
ILMN_1689001	CDK4	1019	NM_000075.2	-1.81424
ILMN_1689200	DHDH	27294	NM_014475.3	1.63294
ILMN_1689842	SC4MOL	6307	NM_006745.3	2.05432
ILMN_1689989	CDC42BPB	9578	NM_006035.3	-1.51505
ILMN_1690105	STAT1	6772	NM_007315.2	-1.86007
ILMN_1690268	HNRPUL1	11100	NM_144732.1	-2.73075
ILMN_1690397	DYNC1I1	1780	NM_004411.3	-3.50868
ILMN_1690653	CDK2AP2	10263	NM_005851.3	-2.30464
ILMN_1691090	MPV17	4358	NM_002437.4	-1.58523
ILMN_1691097	HSP90AA1	3320	NM_001017963.2	1.6903
ILMN_1691156	MT1A	4489	NM_005946.2	-2.63519
ILMN_1691364	STAT1	6772	NM_139266.1	-2.23842
ILMN_1691410	BAMBI	25805	NM_012342.2	-3.10042
ILMN_1691428	PSMD12	5718	XM_001134072.1	1.52311
ILMN_1691458	SYPL1	6856	NM_182715.1	1.62852
ILMN_1691499	TJP1	7082	NM_003257.3	1.66488
ILMN_1691736	ST6GALNAC6	30815	NM_013443.3	1.73297
ILMN_1691843	RNPS1	10921	NM_080594.1	-1.51676
ILMN_1691946	FAM173B	134145	NM_199133.2	1.6733
ILMN_1692177	TSC22D1	8848	NM_006022.2	-1.64293
ILMN_1692219	RAB11FIP1	80223	NM_001002814.1	2.53297
ILMN_1692267	B4GALT3	8703	NM_003779.2	-2.14006
ILMN_1692335	ELK3	2004	NM_005230.2	-1.90096
ILMN_1692352	IRAK4	51135	NM_016123.1	1.55591
ILMN_1692464	FLJ20699	55020	NM_017931.1	-2.6875
ILMN_1692539	SH3BP1	23616	NM_018957.3	-1.63171
ILMN_1692674	NKD1	85407	NM_033119.3	-2.76261
ILMN_1692731	TTYH3	80727	NM_025250.2	-4.01688
ILMN_1692790	ITGB3BP	23421	NM_014288.3	1.6513
ILMN_1692938	PSAT1	29968	NM_021154.3	1.57119
ILMN_1693090	CROT	54677	NM_021151.2	1.66013
ILMN_1693340	RAC3	5881	NM_005052.2	1.77393
ILMN_1693394	BCKDK	10295	NM_005881.1	-2.3387
ILMN_1693401	KLHL28	54813	NM_017658.3	2.39729
ILMN_1693452	GAL3ST4	79690	NM_024637.4	1.76539
ILMN_1693941	IGSF9	57549	NM_020789.2	-1.51132
ILMN_1694034	LGALS4	3960	NM_006149.2	-1.54728
ILMN_1694106	GPD1L	23171	NM_015141.2	1.80673
ILMN_1694240	MAP2K1	5604	NM_002755.2	1.86615
ILMN_1694548	ANXA3	306	NM_005139.2	-1.65318
ILMN_1694588	C4BPB	725	NM_001017365.1	-1.68842
ILMN_1694589	PAQR8	85315	NM_133367.3	2.06648
ILMN_1694799	PIAS2	9063	NM_004671.2	1.59661
ILMN_1695311	HLA-DMA	3108	NM_006120.2	-1.95216
ILMN_1695404	LY6E	4061	NM_002346.1	-1.66035
ILMN_1695422	NCL	4691	NM_005381.2	1.54659
ILMN_1695549	PVRL1	5818	NM_203285.1	1.51637
ILMN_1695706	H3F3B	3021	NM_005324.3	1.72675
ILMN_1695719	EIF2C2	27161	NM_012154.2	1.51917
ILMN_1695763	PDIA5	10954	NM_006810.2	1.63997
ILMN_1695946	TRNP1	388610	NM_001013642.2	-2.8019
ILMN_1696284	CLDN18	51208	NM_016369.3	1.98577
ILMN_1696375	TTC31	64427	NM_022492.3	-2.33873
ILMN_1696469	LOC648509	648509	XR_018376.1	-1.64727
ILMN_1696585	FERMT1	55612	NM_017671.4	-1.55708
ILMN_1696591	RB1	5925	NM_000321.2	1.79692
ILMN_1696643	TLN1	7094	NM_006289.2	-1.66623
ILMN_1696675	CES2	8824	NM_003869.4	-1.6584
ILMN_1696956	ARID3B	10620	NM_006465.2	-1.62456
ILMN_1697024	LOC730432	730432	XM_001125680.1	1.55457
ILMN_1697363	C20orf27	54976	NM_001039140.1	-2.0681
ILMN_1697546	BRCC3	79184	NM_024332.2	1.76513
ILMN_1697559	G6PD	2539	NM_000402.3	2.01837
ILMN_1697777	TSTA3	7264	NM_003313.2	-1.84627
ILMN_1697793	SYNJ2BP	55333	NM_018373.1	1.8382
ILMN_1697864	CXorf38	159013	NM_144970.1	2.05885
ILMN_1697959	SLC35B4	84912	NM_032826.3	1.72466
ILMN_1698419	NCOR2	9612	NM_001077261.1	-3.26374
ILMN_1698605	TMEM43	79188	NM_024334.1	-1.77127
ILMN_1699100	SOAT1	6646	NM_003101.4	1.51134
ILMN_1699243	MSMB	4477	NM_002443.2	2.19555
ILMN_1699254	PLEKHH1	57475	NM_020715.2	-1.87039
ILMN_1699265	TNFRSF10B	8795	NM_003842.3	1.86913
ILMN_1699357	SLC22A5	6584	NM_003060.2	-1.97867
ILMN_1699362	IK	3550	NM_006083.3	-2.18364
ILMN_1699365	SLC30A6	55676	NM_017964.2	1.59659
ILMN_1699503	UBE2D2	7322	NM_003339.2	-1.59197
ILMN_1699574	NRP1	8829	NM_003873.4	1.99234
ILMN_1699695	TNFRSF21	27242	NM_014452.3	-2.3079
ILMN_1699711	DEDD	9191	NM_001039712.1	-1.5913
ILMN_1699829	CTGF	1490	NM_001901.1	-2.05477
ILMN_1700001	TCTA	6988	NM_022171.2	-1.91604
ILMN_1700168	LARS2	23395	NM_015340.3	-1.86235
ILMN_1700202	TMEM135	65084	NM_022918.2	1.60681
ILMN_1700232	FBXO30	84085	NM_032145.4	-1.85888
ILMN_1700257	C4orf32	132720	NM_152400.1	-1.73812
ILMN_1700380	ATP6V0A2	23545	NM_012463.2	1.83716
ILMN_1700507	CLASP1	23332	NM_015282.1	-1.7529
ILMN_1700549	ERLIN2	11160	NM_007175.5	2.87352
ILMN_1700606	RNF43	54894	NM_017763.3	-2.09526
ILMN_1700685	S100PBP	64766	NM_022753.2	1.53057
ILMN_1700880	LOC648399	648399	XM_937448.1	1.69093
ILMN_1701114	GBP1	2633	NM_002053.1	-1.73005
ILMN_1701374	NUP35	129401	NM_138285.3	2.00634
ILMN_1701424	LAMC2	3918	NM_005562.1	-1.59906
ILMN_1701434	RAP1B	5908	NM_015646.4	1.59103
ILMN_1701613	RARRES3	5920	NM_004585.3	-1.9565
ILMN_1701696	LOC644863	644863	XM_927955.1	-2.05776
ILMN_1701789	IFIT3	3437	NM_001031683.1	-4.74344
ILMN_1701875	ZYX	7791	NM_003461.4	-2.67674
ILMN_1701877	AXL	558	NM_021913.2	-1.81522
ILMN_1701882	LOC653820	653820	XM_930579.2	1.54588
ILMN_1701975	SLC9A4	389015	NM_001011552.3	-1.87692
ILMN_1702140	RACGAP1	29127	NM_013277.2	1.66654
ILMN_1702177	GLO1	2739	NM_006708.2	1.92162
ILMN_1702389	ZC3H3	23144	NM_015117.1	-2.67088
ILMN_1703123	AXUD1	64651	NM_033027.2	-1.55944
ILMN_1703140	NEDD4	4734	NM_006154.2	1.62615
ILMN_1703370	ZDHHC12	84885	NM_032799.4	1.51121
ILMN_1703408	FZD3	7976	NM_017412.2	1.54911
ILMN_1703558	FHL3	2275	NM_004468.3	-2.02706
ILMN_1703697	LANCL1	10314	NM_006055.1	-1.85319
ILMN_1703791	ANXA7	310	NM_004034.1	1.92029
ILMN_1703866	SUPT5H	6829	NM_003169.2	-2.57346
ILMN_1704154	TNFRSF19	55504	NM_148957.2	-2.3634
ILMN_1704383	TRIM37	4591	NM_015294.2	1.64319
ILMN_1704452	BCL9	607	NM_004326.2	-1.61684
ILMN_1704500	STAP2	55620	NM_017720.2	-1.52187
ILMN_1704557	RPS6KB1	6198	NM_003161.2	1.70534
ILMN_1704656	PPP2R1B	5519	NM_181699.2	1.72624
ILMN_1704793	MYPOP	339344	NM_001012643.2	-1.91302
ILMN_1704873	TCEB1	6921	NM_005648.2	1.77909
ILMN_1705144	ULK1	8408	NM_003565.1	-1.60228
ILMN_1705231	SLCO2A1	6578	NM_005630.1	-2.59077
ILMN_1705247	ACSL5	51703	NM_016234.3	-2.80532
ILMN_1705261	CAPN1	823	NM_005186.2	-2.71906
ILMN_1705403	CYP2S1	29785	NM_030622.6	-3.13418
ILMN_1705750	TGM2	7052	NM_004613.2	-1.75518
ILMN_1705849	SPR	6697	NM_003124.3	-2.35452
ILMN_1705953	LONRF1	91694	NM_152271.3	1.83281
ILMN_1706505	COL5A1	1289	NM_000093.3	-1.61912
ILMN_1706886	BCL7A	605	NM_001024808.1	-1.89395
ILMN_1706911	PSG11	5680	NM_203287.1	-1.81541
ILMN_1706960	KIAA1217	56243	NM_001098500.1	-2.19428
ILMN_1707240	PTBP2	58155	NM_021190.1	-1.7544
ILMN_1707336	ARPC4	10093	NM_001024959.1	2.25995
ILMN_1707339	BTG3	10950	NM_006806.3	3.19562
ILMN_1707634	CMC1	152100	NM_182523.1	1.63582
ILMN_1707695	IFIT1	3434	NM_001548.3	-4.61592
ILMN_1707901	DHRS7B	25979	NM_015510.3	1.5967
ILMN_1708006	MICB	4277	NM_005931.2	1.5066
ILMN_1708016	C20orf108	116151	NM_080821.2	-1.74414
ILMN_1708029	C9orf127	51754	NM_016446.2	-1.57156
ILMN_1708081	LCLAT1	253558	NM_001002257.1	1.69157
ILMN_1708414	GNL3L	54552	NM_019067.4	-1.64587
ILMN_1708619	SEH1L	81929	NM_001013437.1	-1.52256
ILMN_1708660	RWDD4A	201965	NM_152682.2	1.69945
ILMN_1708709	KIAA1211	57482	XM_044178.10	-1.59849
ILMN_1708782	MFAP3	4238	NM_005927.3	2.00668
ILMN_1708991	CCNY	219771	NM_145012.3	-1.5775
ILMN_1709549	PLEKHM1	9842	XM_001128220.1	-1.73491
ILMN_1709728	SLC30A5	64924	NM_022902.2	-1.62836
ILMN_1709795	RAC2	5880	NM_002872.3	-1.68136
ILMN_1710078	TMEM181	57583	NM_020823.1	2.40281
ILMN_1710326	CLDND1	56650	NM_001040181.1	-1.92963
ILMN_1710937	IFI16	3428	NM_005531.1	-1.85194
ILMN_1711289	GYS1	2997	NM_002103.3	-1.56894
ILMN_1711786	NFE2	4778	NM_006163.1	-1.65861
ILMN_1711799	C9orf40	55071	NM_017998.1	-1.51904
ILMN_1711810	PNKD	25953	NM_015488.4	-1.50711
ILMN_1711818	PIWIL2	55124	NM_018068.2	-1.62518
ILMN_1711853	MED24	9862	NM_014815.3	-2.57256
ILMN_1711888	COBL	23242	NM_015198.2	-1.51251
ILMN_1712298	ANKRD46	157567	NM_198401.2	1.86647
ILMN_1712431	FAM113B	91523	NM_138371.1	-5.32943
ILMN_1712729	DKK4	27121	NM_014420.2	-4.65669
ILMN_1712887	SLC10A3	8273	NM_019848.2	-1.5579
ILMN_1712929	DNAJB12	54788	NM_001002762.1	-1.58527
ILMN_1712950	PFN1	5216	NM_005022.2	-1.91322
ILMN_1712959	DUSP2	1844	NM_004418.2	1.53429
ILMN_1713058	PSTPIP2	9050	NM_024430.2	-1.79586
ILMN_1713178	FAM116A	201627	XM_001132771.1	2.41017
ILMN_1713249	PHF19	26147	NM_015651.1	-1.56727
ILMN_1713285	NAPA	8775	NM_003827.2	-1.51453
ILMN_1713369	RPL13A	23521	NM_012423.2	-1.66122
ILMN_1713496	ST3GAL5	8869	NM_001042437.1	1.62403
ILMN_1713759	UBE2J1	51465	NM_016021.2	-1.5224
ILMN_1713884	C16orf42	115939	NM_001001410.2	-1.67815
ILMN_1713952	C1orf106	55765	NM_018265.1	-1.73079
ILMN_1713964	BTBD3	22903	NM_014962.2	-1.99663
ILMN_1713985	MAF1	84232	NM_032272.4	-2.1071
ILMN_1713993	UBAC2	337867	NM_177967.2	1.53278
ILMN_1714083	KLHL8	57563	NM_020803.3	1.8738
ILMN_1714461	RNF14	9604	NM_183399.1	1.59815
ILMN_1714737	ASF1A	25842	NM_014034.1	1.62057
ILMN_1714757	TNFRSF19	55504	NM_018647.2	-1.62138
ILMN_1715416	NUP188	23511	NM_015354.1	-1.72662
ILMN_1715437	CASC5	57082	NM_144508.3	1.58901
ILMN_1715525	LOC646038	646038	XM_928999.1	-1.5437
ILMN_1715674	ITPK1	3705	NM_014216.3	-1.89899
ILMN_1715680	NEIL2	252969	NM_145043.1	1.54387
ILMN_1715715	CEBPA	1050	NM_004364.2	1.66049
ILMN_1715905	DSN1	79980	NM_024918.2	1.54876
ILMN_1716265	PGM2L1	283209	NM_173582.3	2.50594
ILMN_1716272	KBTBD8	84541	NM_032505.1	1.7282
ILMN_1716370	TNS4	84951	NM_032865.4	-2.26764
ILMN_1716407	SORBS2	8470	NM_003603.4	-1.81775
ILMN_1716524	RAB7A	7879	NM_004637.5	-1.72336
ILMN_1716815	CEACAM1	634	NM_001024912.1	-1.99862
ILMN_1716862	PPM1B	5495	NM_177968.2	2.07376
ILMN_1716988	OPN3	23596	NM_014322.2	-1.88344
ILMN_1717046	MOBKL2B	79817	NM_024761.3	-1.63993
ILMN_1717056	TXNRD1	7296	NM_001093771.1	-2.30707
ILMN_1717094	ZNF618	114991	NM_133374.2	-1.8222
ILMN_1717294	PTPN3	5774	NM_002829.2	1.51239
ILMN_1717403	C9orf100	84904	NM_032818.2	1.50187
ILMN_1717420	UBE2W	55284	NM_018299.3	1.73303
ILMN_1717477	PSD3	23362	NM_015310.3	1.77407
ILMN_1717690	LOC650826	650826	XM_945912.2	1.65803
ILMN_1717793	C19orf33	64073	NM_033520.1	-4.24649
ILMN_1718712	C20orf177	63939	NM_022106.1	1.57361
ILMN_1718734	MLLT6	4302	NM_005937.3	-3.14419
ILMN_1718766	MT1F	4494	NM_005949.2	-1.61842
ILMN_1718769	ITSN1	6453	NM_001001132.1	-1.53871
ILMN_1718907	TSHZ1	10194	NM_005786.4	-1.58673
ILMN_1718946	ADAM10	102	NM_001110.2	1.68867
ILMN_1718988	DAZAP2	9802	NM_014764.2	-1.94476
ILMN_1719039	UBE2G1	7326	NM_003342.4	1.55368
ILMN_1719611	CCT6A	908	NM_001762.3	1.56738
ILMN_1719792	PHLDB2	90102	NM_145753.1	-1.83497
ILMN_1720113	PTPRO	5800	NM_030667.1	-2.4036
ILMN_1720158	ETS2	2114	NM_005239.4	-1.78509
ILMN_1720235	ADSSL1	122622	NM_152328.3	1.61663
ILMN_1720303	OSTM1	28962	NM_014028.3	1.86789
ILMN_1720623	SYTL3	94120	NM_001009991.2	-1.50791
ILMN_1720889	SC4MOL	6307	NM_001017369.1	2.07068
ILMN_1720965	TULP4	56995	NM_001007466.1	-1.57644
ILMN_1721022	SHC1	6464	NM_003029.3	-1.73701
ILMN_1721093	TAF10	6881	NM_006284.2	-2.29732
ILMN_1721106	C14orf159	80017	NM_024952.5	-1.51882
ILMN_1721218	KRT13	3860	NM_002274.3	1.75448
ILMN_1721391	ATP6V0B	533	NM_004047.3	1.77353
ILMN_1721657	RSU1	6251	NM_012425.3	-1.54034
ILMN_1721703	PNN	5411	NM_002687.3	2.24056
ILMN_1721868	KPNA2	3838	NM_002266.2	1.78072
ILMN_1721876	TIMP2	7077	NM_003255.4	-1.63905
ILMN_1722025	CPEB4	80315	NM_030627.1	1.52719
ILMN_1722522	CCNT2	905	NM_058241.1	1.80199
ILMN_1722634	NUCB1	4924	NM_006184.3	-1.80362
ILMN_1722642	REEP3	221035	NM_001001330.1	2.97879
ILMN_1722718	BMP2	650	NM_001200.2	-1.60515
ILMN_1722872	MYH9	4627	NM_002473.3	-1.66406
ILMN_1723020	MAP3K1	4214	NM_005921.1	-1.61993
ILMN_1723021	ICMT	23463	NM_012405.3	1.93112
ILMN_1723035	OLR1	4973	NM_002543.3	-4.32209
ILMN_1723418	CEL	1056	NM_001807.3	-1.51478
ILMN_1723480	BST2	684	NM_004335.2	-2.3093
ILMN_1723486	HK2	3099	NM_000189.4	2.51023
ILMN_1723625	MAP4K2	5871	NM_004579.2	-1.68559
ILMN_1723632	PIGC	5279	NM_153747.1	-1.76144
ILMN_1723846	FAM119B	25895	NM_015433.2	-1.55074
ILMN_1723912	IFI44L	10964	NM_006820.1	-3.48456
ILMN_1724040	ANKRD57	65124	NM_023016.3	1.52354
ILMN_1724052	LOC730051	730051	XR_015766.1	-1.99876
ILMN_1724059	GAS2L1	10634	NM_152236.1	-1.50613
ILMN_1724293	KDELR2	11014	NM_006854.3	1.56622
ILMN_1724480	AXIN2	8313	NM_004655.2	-1.54077
ILMN_1724581	EDC3	80153	NM_025083.2	-2.11871
ILMN_1724686	CLDN1	9076	NM_021101.3	1.57144
ILMN_1724753	NIN	51199	NM_020921.3	1.79076
ILMN_1725072	DPY19L3	147991	NM_207325.1	2.18943
ILMN_1725188	PRKCI	5584	NM_002740.5	-1.51633
ILMN_1725597	FXYD4	53828	NM_173160.2	-1.63071
ILMN_1725707	ATG16L1	55054	NM_030803.5	-2.07353
ILMN_1726114	SLC45A3	85414	NM_033102.2	-1.95739
ILMN_1726245	TGFBR2	7048	NM_001024847.2	-2.69538
ILMN_1726448	MMP1	4312	NM_002421.2	1.72142
ILMN_1726516	SCRIB	23513	NM_015356.3	-1.91973
ILMN_1726565	PIK3R2	5296	NM_005027.2	-1.69054
ILMN_1726906	AKT1S1	84335	NM_032375.2	-1.52487
ILMN_1727043	GLT25D1	79709	NM_024656.2	-1.57617
ILMN_1727127	PPM1A	5494	NM_177951.1	1.64234
ILMN_1727309	FAM82A2	55177	NM_018145.1	1.51124
ILMN_1727479	TPRG1L	127262	NM_182752.3	-2.02859
ILMN_1727524	ADAM9	8754	NM_003816.2	1.8625
ILMN_1727532	OLFML3	56944	NM_020190.2	-2.25831
ILMN_1727606	C12orf59	120939	NM_153022.1	-2.29546
ILMN_1727671	SSH1	54434	NM_018984.2	-1.60691
ILMN_1728057	C6orf57	135154	NM_145267.2	1.61878
ILMN_1728083	EIF4EBP2	1979	NM_004096.3	-1.70829
ILMN_1728298	SBK1	388228	NM_001024401.2	-1.78095
ILMN_1728360	MED29	55588	NM_017592.1	-2.11845
ILMN_1728535	COPZ1	22818	NM_016057.1	-1.80861
ILMN_1728605	TTC3	7267	NM_003316.3	-3.08661
ILMN_1728845	SMARCD1	6602	NM_003076.3	-1.98242
ILMN_1728887	PAK4	10298	NM_001014832.1	-1.93154
ILMN_1728972	FAM64A	54478	NM_019013.1	1.51228
ILMN_1729112	CHPT1	56994	NM_020244.2	1.54402
ILMN_1729130	C7orf42	55069	NM_017994.4	2.04595
ILMN_1729234	TPP1	1200	NM_000391.3	-1.93774
ILMN_1729251	MYH4	4622	NM_017533.2	-1.59622
ILMN_1729318	TOR1AIP1	26092	NM_015602.2	1.59942
ILMN_1729453	TSPAN9	10867	NM_006675.3	-2.73461
ILMN_1729650	PEX7	5191	NM_000288.1	1.94336
ILMN_1729851	ODAM	54959	NM_017855.3	-2.89488
ILMN_1729868	SPRYD4	283377	NM_207344.2	-2.00368
ILMN_1730117	TMC5	79838	NM_024780.3	-2.50103
ILMN_1730223	RNF39	80352	NM_170769.1	-2.07032
ILMN_1730291	ATP1B1	481	NM_001677.3	1.77108
ILMN_1730355	FGFR4	2264	NM_213647.1	-1.71855
ILMN_1730416	CYCS	54205	NM_018947.4	-1.53178
ILMN_1730731	ERLIN1	10613	NM_006459.2	1.7813
ILMN_1730765	DUSP22	56940	NM_020185.3	-1.62379
ILMN_1730816	GPR162	27239	NM_019858.1	1.92244
ILMN_1730824	ZNF512	84450	NM_032434.2	-2.14649
ILMN_1730906	FILIP1L	11259	NM_182909.2	-2.09939
ILMN_1731070	ORC6L	23594	NM_014321.2	1.53515
ILMN_1731418	SP110	3431	NM_004510.2	-2.41503
ILMN_1731612	UCHL5	51377	NM_015984.2	1.56238
ILMN_1731648	FOXJ2	55810	NM_018416.2	-1.55612
ILMN_1732060	ARHGAP1	392	NM_004308.2	-2.22639
ILMN_1732187	TMEM143	55260	NM_018273.2	-1.6887
ILMN_1732296	ID3	3399	NM_002167.2	1.87225
ILMN_1732404	C2orf15	150590	NM_144706.2	1.82155
ILMN_1732452	MAPKAPK3	7867	NM_004635.3	-1.7158
ILMN_1732468	HSPA4L	22824	NM_014278.2	1.89814
ILMN_1732489	SLC10A7	84068	NM_001029998.2	1.54579
ILMN_1732566	TMTC3	160418	NM_181783.2	1.72834
ILMN_1732750	CHCHD8	51287	NM_016565.2	-1.82516
ILMN_1732873	IPPK	64768	NM_022755.4	1.55653
ILMN_1732923	SIPA1L2	57568	NM_020808.3	2.41243
ILMN_1732967	KIAA1949	170954	NM_133471.1	-1.88642
ILMN_1733155	GIT1	28964	NM_014030.3	-2.26273
ILMN_1733305	EIF2A	83939	NM_032025.3	1.57316
ILMN_1733511	GOLGA3	2802	NM_005895.3	-1.64964
ILMN_1733519	HMGB3	3149	NM_005342.2	1.91542
ILMN_1734096	DCLRE1A	9937	NM_014881.2	1.60329
ILMN_1734198	RNGTT	8732	NM_003800.3	1.62463
ILMN_1734254	ZNF770	54989	NM_014106.2	1.52551
ILMN_1734353	GPX4	2879	NM_001039847.1	-1.76999
ILMN_1734445	LOC91461	91461	NM_138370.1	-2.17708
ILMN_1734814	HSPA4	3308	NM_002154.3	1.70392
ILMN_1734897	SLC4A4	8671	NM_003759.2	2.353
ILMN_1735052	ULK1	8408	NM_003565.1	-1.59294
ILMN_1735157	GALNT12	79695	NM_024642.3	1.8107
ILMN_1735432	ISCU	23479	NM_014301.2	1.67519
ILMN_1736008	YRDC	79693	NM_024640.3	1.66903
ILMN_1736015	PHF17	79960	NM_024900.3	-1.69353
ILMN_1736340	ANGEL2	90806	NM_144567.3	-1.55048
ILMN_1736527	TFCP2L1	29842	NM_014553.1	1.65181
ILMN_1736623	NCKIPSD	51517	NM_184231.1	-1.52576
ILMN_1736729	OAS2	4939	NM_002535.2	-2.0747
ILMN_1736863	TMEM140	55281	NM_018295.2	-2.13954
ILMN_1737041	HABP2	3026	NM_004132.2	-1.82136
ILMN_1737084	TXLNA	200081	NM_175852.3	-2.01992
ILMN_1737157	GRAMD1A	57655	NM_020895.2	-2.01749
ILMN_1737184	CDCA7	83879	NM_031942.4	-1.68073
ILMN_1737683	FGG	2266	NM_021870.2	-2.23464
ILMN_1737813	PRNPIP	79033	XM_001132636.1	-1.64773
ILMN_1737833	ATN1	1822	NM_001007026.1	-2.44057
ILMN_1738075	CMIP	80790	NM_030629.1	-2.62481
ILMN_1738095	PER2	8864	NM_022817.2	-1.56794
ILMN_1738347	RNPEP	6051	NM_020216.3	-1.51351
ILMN_1738491	SNX30	401548	NM_001012994.1	-1.517
ILMN_1738572	USP48	84196	NM_001032730.1	-1.50223
ILMN_1738578	FILIP1L	11259	NM_014890.2	-2.25383
ILMN_1738656	GLOD4	51031	NM_016080.2	1.63211
ILMN_1738712	GPR180	160897	NM_180989.4	1.62669
ILMN_1739045	LOC647009	647009	XM_929993.1	1.70528
ILMN_1739238	L1CAM	3897	NM_000425.2	-2.44761
ILMN_1739428	IFIT2	3433	NM_001547.4	-3.11489
ILMN_1739558	CRELD1	78987	NM_001031717.2	-2.04595
ILMN_1739659	ZDHHC6	64429	NM_022494.1	1.89869
ILMN_1739821	EIF2S1	1965	NM_004094.4	2.99607
ILMN_1739840	LRRC8A	56262	NM_019594.2	-1.59374
ILMN_1740170	CHCHD10	400916	NM_213720.1	-2.39005
ILMN_1740319	IFI27L2	83982	NM_032036.2	-1.51721
ILMN_1740395	RAVER1	125950	NM_133452.1	-2.04902
ILMN_1740441	CYB5R3	1727	NM_000398.4	-5.87826
ILMN_1740466	FAM46A	55603	NM_017633.2	-1.67544
ILMN_1740587	RPS11	6205	NM_001015.3	-1.52367
ILMN_1740762	GRB7	2886	NM_005310.2	-1.76036
ILMN_1740900	BMP4	652	NM_130851.1	-1.6696
ILMN_1741159	MAP3K8	1326	NM_005204.2	-1.90694
ILMN_1741224	GPR137C	283554	NM_001099652.1	1.74918
ILMN_1741459	CDK10	8558	NM_052988.2	-1.73392
ILMN_1741613	SERINC1	57515	NM_020755.2	1.67903
ILMN_1741997	SNRPC	6631	NM_003093.1	2.62238
ILMN_1742400	CEP350	9857	NM_014810.3	1.78642
ILMN_1742410	BCL2L1	598	NM_138578.1	-2.32747
ILMN_1742618	XAF1	54739	NM_199139.1	-1.63357
ILMN_1742889	WDR77	79084	NM_024102.2	-1.70225
ILMN_1743137	BAT2D1	23215	NM_015172.3	1.85739
ILMN_1743205	ABCA7	10347	NM_019112.3	1.52635
ILMN_1743241	ARL4A	10124	NM_001037164.1	-1.6476
ILMN_1743340	CHST14	113189	NM_130468.2	-1.64606
ILMN_1743646	VASP	7408	NM_003370.3	-1.57531
ILMN_1743714	CARD10	29775	NM_014550.3	-1.65978
ILMN_1743747	RUSC1	23623	NM_014328.2	-1.54606
ILMN_1743763	TJAP1	93643	NM_080604.1	-2.06727
ILMN_1744308	DHX33	56919	NM_020162.2	1.64428
ILMN_1744442	TTPAL	79183	NM_001039199.1	-1.55225
ILMN_1744614	PLEKHG6	55200	NM_018173.2	-2.0037
ILMN_1745079	TRIM2	23321	NM_015271.2	2.02507
ILMN_1745112	FAM102A	399665	NM_001035254.1	-1.79347
ILMN_1745223	CDC42EP4	23580	NM_012121.4	-1.61461
ILMN_1745242	PLSCR1	5359	NM_021105.1	-1.7811
ILMN_1745271	EXOSC4	54512	NM_019037.2	1.52442
ILMN_1745329	PRR14	78994	NM_024031.2	-1.66459
ILMN_1745368	TMEM50A	23585	NM_014313.2	-3.16961
ILMN_1745374	IFI35	3430	NM_005533.2	-2.79241
ILMN_1745397	OAS3	4940	NM_006187.2	-2.00962
ILMN_1745573	TTC13	79573	NM_024525.2	2.0784
ILMN_1746012	MBD6	114785	NM_052897.3	-2.63432
ILMN_1746137	ST7	7982	NM_021908.2	-1.96852
ILMN_1746252	LOC391811	391811	XR_018614.1	-1.63336
ILMN_1746368	SELT	51714	NM_016275.3	-1.51115
ILMN_1746378	GHDC	84514	NM_032484.3	-1.82506
ILMN_1746396	CTNNB1	1499	NM_001098209.1	1.8542
ILMN_1746408	MIDN	90007	NM_177401.4	-1.94045
ILMN_1746561	BCL2L2	599	NM_004050.2	-1.75737
ILMN_1746579	UBE2O	63893	NM_022066.2	1.57063
ILMN_1747160	SYT15	83849	NM_181519.2	-1.7695
ILMN_1747183	GXYLT1	283464	NM_001099650.1	1.74506
ILMN_1747195	PSMB8	5696	NM_148919.3	-1.63743
ILMN_1747281	EVI5L	115704	NM_145245.2	-2.725
ILMN_1748894	GTPBP3	84705	NM_032620.1	1.6588
ILMN_1748970	PRR15L	79170	NM_024320.2	1.74142
ILMN_1749014	ACLY	47	NM_001096.2	2.4586
ILMN_1749662	GPX1	2876	NM_201397.1	-3.16357
ILMN_1749907	LOC441241	441241	XM_935516.1	1.50817
ILMN_1749930	TMEM48	55706	NM_018087.3	1.76473
ILMN_1750062	PPARGC1A	10891	NM_013261.3	-1.62691
ILMN_1750100	TUBB4Q	56604	NM_020040.3	1.56994
ILMN_1750101	S100A11	6282	NM_005620.1	-1.65658
ILMN_1750145	YWHAG	7532	NM_012479.2	2.45429
ILMN_1750321	LBA1	9881	NM_014831.1	-2.71318
ILMN_1750324	IGFBP5	3488	NM_000599.2	-4.32069
ILMN_1750394	SLC39A6	25800	NM_012319.3	1.75934
ILMN_1750395	MBD2	8932	NM_003927.3	-1.89498
ILMN_1750400	C19orf66	55337	NM_018381.2	-2.31449
ILMN_1750636	RPS26L	400156	XR_017804.1	-1.5196
ILMN_1751072	SRPRB	58477	NM_021203.2	-1.5524
ILMN_1751097	CREB3L2	64764	NM_194071.2	-3.15896
ILMN_1751227	LOC401321	401321	XM_379483.3	-1.87633
ILMN_1751328	FAM83H	286077	NM_198488.2	-1.55675
ILMN_1751351	FLJ90086	389389	XM_371820.5	-1.65684
ILMN_1751571	RAD23A	5886	NM_005053.2	-2.31519
ILMN_1751708	ITM2B	9445	NM_021999.2	-1.52201
ILMN_1751773	POLD3	10714	NM_006591.1	1.68401
ILMN_1752249	FAM38A	9780	NM_014745.1	-2.06662
ILMN_1752269	ACSS1	84532	NM_032501.2	-1.63232
ILMN_1752579	ATP6V0A1	535	NM_005177.3	-1.75899
ILMN_1752591	LEPROTL1	23484	NM_015344.1	1.60239
ILMN_1752837	ARL8B	55207	NM_018184.2	2.56745
ILMN_1752932	MPZL2	10205	NM_005797.2	1.52699
ILMN_1753008	REXO1	57455	NM_020695.3	-1.98568
ILMN_1753064	TTC13	79573	NM_024525.2	2.02475
ILMN_1753139	LOC124220	124220	NM_145252.1	-1.62704
ILMN_1753143	RHPN2	85415	NM_033103.3	1.60786
ILMN_1753183	CDCA4	55038	NM_017955.2	-2.30058
ILMN_1753279	HNRNPA0	10949	NM_006805.3	-2.19649
ILMN_1753449	CST1	1469	NM_001898.2	-1.62105
ILMN_1753467	SAMD4B	55095	NM_018028.2	-2.31479
ILMN_1753597	FKRP	79147	NM_024301.3	-1.63931
ILMN_1753607	PNO1	56902	NM_020143.2	1.57631
ILMN_1753627	DOLK	22845	NM_014908.3	-1.51628
ILMN_1753639	MTAP	4507	NM_002451.3	2.59899
ILMN_1753830	ETV4	2118	NM_001986.1	-1.64552
ILMN_1754051	RMI1	80010	NM_024945.2	1.54183
ILMN_1754145	CAPRIN1	4076	NM_005898.4	1.83494
ILMN_1754199	BCL7B	9275	NM_001707.2	-1.78649
ILMN_1754489	FBXL20	84961	NM_032875.1	-2.32904
ILMN_1754738	AP1M1	8907	NM_032493.2	-1.58226
ILMN_1755075	IDI1	3422	NM_004508.2	1.61944
ILMN_1755173	PLEKHA4	57664	NM_020904.1	-2.00309
ILMN_1755364	RALA	5898	NM_005402.2	-1.5613
ILMN_1755383	LRRC1	55227	NM_018214.4	1.54864
ILMN_1755391	ARL2BP	23568	NM_012106.3	-1.75537
ILMN_1755411	RBMS2	5939	NM_002898.2	-1.77614
ILMN_1755721	FAM63A	55793	NM_018379.3	-2.15055
ILMN_1755727	KDM5B	10765	NM_006618.3	-1.6912
ILMN_1755792	STK38L	23012	NM_015000.2	-1.58238
ILMN_1755937	ANXA2	302	NM_001002857.1	-1.53053
ILMN_1755954	CPEB3	22849	NM_014912.3	1.52816
ILMN_1755974	ALDOC	230	NM_005165.2	1.90685
ILMN_1756049	NT5DC3	51559	NM_016575.1	1.57348
ILMN_1756126	STUB1	10273	NM_005861.2	1.85131
ILMN_1756204	RPS6KA4	8986	NM_001006944.1	-1.65609
ILMN_1756289	PPP1R12B	4660	NM_032103.1	1.80945
ILMN_1756408	PARVA	55742	NM_018222.2	-1.696
ILMN_1756417	ANKRD37	353322	NM_181726.2	1.98547
ILMN_1756469	GAMT	2593	NM_000156.4	1.61012
ILMN_1756701	DHRS11	79154	NM_024308.3	-1.95177
ILMN_1756767	EIF5B	9669	NM_015904.3	-2.20456
ILMN_1757099	C10orf81	79949	NM_024889.3	-2.34609
ILMN_1757210	CALML4	91860	NM_001031733.1	-1.79626
ILMN_1757287	MAPK6	5597	NM_002748.2	1.61274
ILMN_1757350	CTNNB1	1499	NM_001098209.1	1.67278
ILMN_1757437	UMPS	7372	NM_000373.1	1.57465
ILMN_1757552	PTRF	284119	NM_012232.3	-2.64907
ILMN_1757636	C5orf35	133383	NM_153706.2	-1.61863
ILMN_1757877	HCFC1R1	54985	NM_001002018.1	-2.12396
ILMN_1758049	NFIA	4774	NM_005595.1	-1.58367
ILMN_1758057	TOR1AIP2	163590	NM_145034.2	1.62171
ILMN_1758090	BCCIP	56647	NM_078469.1	1.65846
ILMN_1758798	LOC728734	728734	XM_001132754.1	1.60645
ILMN_1758906	GNA13	10672	NM_006572.3	2.1698
ILMN_1758941	REEP5	7905	NM_005669.4	-1.56122
ILMN_1759252	ADD1	118	NM_176801.1	-2.9701
ILMN_1759464	C1orf124	83932	NM_001010984.1	1.50658
ILMN_1759772	LRRC56	115399	NM_198075.2	-1.6723
ILMN_1760062	IFI44	10561	NM_006417.3	-3.37593
ILMN_1760320	GNB1	2782	NM_002074.2	1.58434
ILMN_1760563	BAT2	7916	NM_080686.2	-1.50229
ILMN_1760635	RAD51C	5889	NM_058216.1	1.72358
ILMN_1760855	OCRL	4952	NM_000276.3	-1.59106
ILMN_1760890	SEPN1	57190	NM_206926.1	-3.0022
ILMN_1761131	PECI	10455	NM_006117.2	1.70409
ILMN_1761199	SLCO2B1	11309	NM_007256.2	-2.21699
ILMN_1761242	COMMD1	150684	NM_152516.2	-2.43811
ILMN_1761260	COBLL1	22837	NM_014900.3	-1.65249
ILMN_1761531	SGPL1	8879	NM_003901.2	-1.58973
ILMN_1761808	MCFD2	90411	NM_139279.3	1.68324
ILMN_1761828	E2F4	1874	NM_001950.3	-2.42038
ILMN_1761946	PROM2	150696	NM_144707.1	-2.23223
ILMN_1762003	SEC62	7095	NM_003262.3	1.63547
ILMN_1762225	DDX49	54555	NM_019070.3	-1.51551
ILMN_1762407	CABLES2	81928	NM_031215.2	-1.90092
ILMN_1762615	FAM175B	23172	NM_032182.3	1.53367
ILMN_1762678	NMT1	4836	NM_021079.3	-1.71083
ILMN_1762825	CANX	821	NM_001746.3	1.64802
ILMN_1762899	EGR1	1958	NM_001964.2	1.71097
ILMN_1763104	TRAF4	9618	NM_004295.3	2.07763
ILMN_1763228	MEF2D	4209	NM_005920.2	-1.55338
ILMN_1763390	ISL1	3670	NM_002202.1	-1.89305
ILMN_1763640	KIAA1602	57701	NM_020941.1	-1.6307
ILMN_1763739	SOLH	6650	NM_005632.2	-1.66529
ILMN_1763828	MTF1	4520	NM_005955.2	-1.58604
ILMN_1764087	SYPL1	6856	NM_006754.2	1.50961
ILMN_1764166	BCKDHB	594	NM_183050.1	1.69395
ILMN_1764228	DAB2	1601	NM_001343.2	-3.69607
ILMN_1764323	LOC124512	124512	XM_940962.2	1.5422
ILMN_1764383	MCOLN1	57192	NM_020533.1	1.57732
ILMN_1764410	C22orf13	83606	NM_031444.2	-2.34187
ILMN_1764483	PSG2	5670	NM_031246.1	-1.56762
ILMN_1764571	ARHGAP23	57636	XM_290799.7	-1.9042
ILMN_1764628	LYPLA2	11313	NM_007260.2	-3.13043
ILMN_1764723	SH3PXD2B	285590	NM_001017995.1	-1.66444
ILMN_1764788	TNFRSF1B	7133	NM_001066.2	-2.05175
ILMN_1764850	HPCAL1	3241	NM_134421.1	1.65604
ILMN_1764927	CDC42EP1	11135	NM_152243.1	-1.52911
ILMN_1764945	AP3D1	8943	NM_003938.5	-2.04856
ILMN_1765493	SHKBP1	92799	NM_138392.2	-2.01458
ILMN_1765532	RDBP	7936	NM_002904.5	-1.5462
ILMN_1765858	CAB39	51719	NM_016289.2	1.64129
ILMN_1766408	CBFB	865	NM_001755.2	1.78849
ILMN_1766411	AP1S2	8905	NM_003916.3	-1.53558
ILMN_1766505	COMMD10	51397	NM_016144.2	2.45502
ILMN_1766918	KCNK5	8645	NM_003740.3	1.54013
ILMN_1766951	MSX2	4488	NM_002449.4	-1.83879
ILMN_1767006	PSMB8	5696	NM_148919.3	-1.50608
ILMN_1767322	EDAR	10913	NM_022336.2	-1.62294
ILMN_1767475	CERK	64781	NM_022766.4	1.62468
ILMN_1767509	DEF8	54849	NM_207514.1	-1.57571
ILMN_1767523	IL17RB	55540	NM_018725.3	2.15837
ILMN_1767642	C11orf46	120534	NM_152316.1	-1.50638
ILMN_1767662	LASS6	253782	NM_203463.1	-2.07094
ILMN_1768031	DEDD2	162989	NM_133328.2	1.52823
ILMN_1768110	ZAK	51776	NM_133646.2	-1.61229
ILMN_1768197	ROD1	9991	NM_005156.4	-1.51785
ILMN_1768273	POP1	10940	NM_015029.1	1.52926
ILMN_1768293	NUP155	9631	NM_153485.1	1.7974
ILMN_1768469	TCN1	6947	NM_001062.3	-1.60865
ILMN_1768488	TERF2	7014	NM_005652.2	1.5117
ILMN_1768719	RDH11	51109	NM_016026.2	2.74612
ILMN_1768958	RASGRP1	10125	NM_005739.2	-1.71447
ILMN_1769264	MCCC2	64087	NM_022132.3	-1.54177
ILMN_1769412	RAPGEF1	2889	NM_198679.1	-1.50184
ILMN_1769433	IQGAP2	10788	NM_006633.2	-1.87023
ILMN_1769520	UBE2L6	9246	NM_004223.3	-2.18072
ILMN_1769705	LOC440093	440093	NM_001013699.1	1.51007
ILMN_1769911	SLC38A1	81539	NM_030674.3	-1.65468
ILMN_1770290	CNN2	1265	NM_201277.1	-2.17068
ILMN_1770338	TM4SF1	4071	NM_014220.2	-3.18028
ILMN_1770425	CDIPT	10423	NM_006319.3	-1.90156
ILMN_1770454	AGRN	375790	NM_198576.2	-2.52989
ILMN_1770515	UBE2V2	7336	NM_003350.2	1.72022
ILMN_1770610	MERTK	10461	NM_006343.2	-1.61996
ILMN_1770612	KRT15	3866	NM_002275.2	-1.80021
ILMN_1770787	DDAH2	23564	NM_013974.1	-1.63222
ILMN_1770850	PNMA1	9240	NM_006029.4	1.51136
ILMN_1771019	MTMR4	9110	NM_004687.3	1.80848
ILMN_1771026	GARS	2617	NM_002047.2	-1.69708
ILMN_1771039	GTSE1	51512	NM_016426.4	-1.77428
ILMN_1771149	MRPL19	9801	NM_014763.3	1.76552
ILMN_1771376	PEA15	8682	NM_003768.2	-1.66934
ILMN_1771482	KIAA1324	57535	NM_020775.2	-1.59115
ILMN_1771629	C14orf124	56948	NM_020195.1	-1.59504
ILMN_1771805	ELK4	2005	NM_001973.2	-1.55244
ILMN_1771987	SLC44A2	57153	NM_020428.2	-1.63534
ILMN_1772136	LOC652235	652235	XM_941629.1	-1.67323
ILMN_1772207	LOC653377	653377	XM_929420.1	-1.67218
ILMN_1772241	SQLE	6713	NM_003129.3	1.80903
ILMN_1772459	RPS23	6228	NM_001025.4	-1.63243
ILMN_1772588	C6orf97	80129	NM_025059.2	-1.53581
ILMN_1772677	CNOT4	4850	NM_013316.2	-1.56868
ILMN_1772686	FGD3	89846	NM_033086.2	-1.79907
ILMN_1772692	DICER1	23405	NM_030621.2	1.89454
ILMN_1772796	DYNLL2	140735	NM_080677.1	1.50479
ILMN_1772981	EPN1	29924	NM_013333.2	-1.74448
ILMN_1773018	CUEDC2	79004	NM_024040.2	1.68039
ILMN_1773117	BCOR	54880	NM_017745.4	1.6146
ILMN_1773337	DKK1	22943	NM_012242.2	-2.27701
ILMN_1773395	RDH5	5959	NM_002905.2	-1.71923
ILMN_1773620	SMARCC2	6601	NM_139067.1	-1.92117
ILMN_1774091	FECH	2235	NM_000140.2	1.9615
ILMN_1774196	URM1	81605	NM_030914.1	-1.92829
ILMN_1774261	DOK4	55715	NM_018110.2	-1.57435
ILMN_1774375	LOC284422	284422	XM_209196.5	-2.03363
ILMN_1774547	MPRIP	23164	NM_015134.2	-2.03837
ILMN_1774604	PNKD	25953	NM_022572.2	-3.23426
ILMN_1774874	IL1RN	3557	NM_173843.1	-1.70883
ILMN_1775008	NCAPD2	9918	NM_014865.2	1.74541
ILMN_1775036	SEC22A	26984	NM_012430.3	-1.62591
ILMN_1775170	MT1X	4501	NM_005952.2	-1.70341
ILMN_1775327	PKM2	5315	NM_182470.1	-1.90618
ILMN_1775330	C15orf52	388115	NM_207380.1	-1.86465
ILMN_1775405	ARL4A	10124	NM_005738.3	-1.61892
ILMN_1775573	DPY19L4	286148	NM_181787.1	1.66969
ILMN_1775956	SP5	389058	NM_001003845.1	-1.60672
ILMN_1776602	RNASE4	6038	NM_194431.1	1.65357
ILMN_1776653	SCML1	6322	NM_001037540.1	2.98043
ILMN_1776953	MYL9	10398	NM_006097.3	-3.95963
ILMN_1777096	TDG	6996	NM_003211.3	1.50458
ILMN_1777139	MAK16	84549	NM_032509.2	1.63024
ILMN_1777322	FAM91A1	157769	NM_144963.2	1.5274
ILMN_1777325	STAT1	6772	NM_007315.2	-1.8891
ILMN_1777483	APOOL	139322	NM_198450.3	1.50465
ILMN_1777564	MAD2L1	4085	NM_002358.2	1.69636
ILMN_1778236	PTPN11	5781	NM_002834.3	-1.72566
ILMN_1778333	MMP24	10893	NM_006690.3	-1.59771
ILMN_1778337	TCF2	6928	NM_000458.1	1.72655
ILMN_1778457	IL18	3606	NM_001562.2	-1.5377
ILMN_1778523	KLF9	687	NM_001206.2	2.00516
ILMN_1778595	SLN	6588	NM_003063.2	-1.66076
ILMN_1778611	GBAS	2631	NM_001483.1	-1.6645
ILMN_1778677	MRS2	57380	NM_020662.2	2.10921
ILMN_1778991	NFIB	4781	NM_005596.2	-1.90858
ILMN_1779014	TSPYL1	7259	NM_003309.2	1.55626
ILMN_1779017	FGA	2243	NM_000508.3	-1.72236
ILMN_1779279	C14orf32	93487	NM_144578.2	1.94125
ILMN_1779374	AMMECR1	9949	NM_015365.2	1.62617
ILMN_1779524	CREB3L3	84699	NM_032607.1	-1.59579
ILMN_1779663	TRMT2B	79979	NM_024917.4	-1.52204
ILMN_1779841	PPP2R1B	5519	NM_181699.2	1.96124
ILMN_1779857	KLF4	9314	NM_004235.3	1.90281
ILMN_1780132	PELI2	57161	NM_021255.2	1.70286
ILMN_1780170	APOD	347	NM_001647.2	-2.15955
ILMN_1780236	PMM1	5372	NM_002676.1	1.7475
ILMN_1780255	KLK6	5653	NM_001012964.1	-2.15957
ILMN_1780298	FAM86A	196483	NM_201598.1	1.70081
ILMN_1780315	PUSL1	126789	NM_153339.1	1.5389
ILMN_1780659	NUDT6	11162	NM_007083.3	1.66622
ILMN_1780769	TUBB2C	10383	NM_006088.5	1.53888
ILMN_1780825	RRAS	6237	NM_006270.3	-1.64012
ILMN_1780940	PPP2R5D	5528	NM_180976.1	-1.66111
ILMN_1780968	MGC16075	84847	XR_000600.1	-1.54315
ILMN_1781102	C14orf138	79609	NM_001040662.1	1.69793
ILMN_1781373	IFIH1	64135	NM_022168.2	-1.92552
ILMN_1781431	GLCCI1	113263	NM_138426.2	1.56637
ILMN_1781636	VWA1	64856	NM_022834.3	-1.74639
ILMN_1781752	CLEC16A	23274	NM_015226.1	-1.9363
ILMN_1781791	PRRG1	5638	NM_000950.1	-2.01171
ILMN_1781906	RBM17	84991	NM_032905.3	-1.59912
ILMN_1781983	AP1B1	162	NM_145730.1	-2.07136
ILMN_1782412	IRX2	153572	NM_033267.3	1.55209
ILMN_1782551	E2F5	1875	NM_001951.3	1.59455
ILMN_1782754	PAGE4	9506	NM_007003.2	-1.62292
ILMN_1782829	GLTSCR1	29998	NM_015711.2	-1.55593
ILMN_1783156	LOC650832	650832	XM_939919.2	-1.64017
ILMN_1783231	PLEKHB1	58473	NM_021200.1	-1.71423
ILMN_1783350	PCNXL3	399909	XM_374898.4	-1.73228
ILMN_1784105	SLC38A7	55238	NM_018231.1	-1.63962
ILMN_1784110	PCTK3	5129	NM_212503.1	-1.66265
ILMN_1784283	USH1C	10083	NM_153676.2	-1.64912
ILMN_1784287	TGFBR3	7049	NM_003243.2	-1.60203
ILMN_1784410	UBP1	7342	NM_014517.3	-1.75488
ILMN_1784661	TMEM2	23670	NM_013390.1	2.174
ILMN_1784709	GNPDA1	10007	NM_005471.3	-2.25755
ILMN_1784780	CIC	23152	NM_015125.3	-1.84797
ILMN_1784785	COPS7B	64708	NM_022730.1	-1.56413
ILMN_1785060	TSPAN14	81619	NM_030927.1	-2.18447
ILMN_1785660	SRPR	6734	NM_003139.2	-2.27427
ILMN_1786050	RBBP9	10741	NM_006606.2	-1.77254
ILMN_1786105	PCBD1	5092	NM_000281.2	-2.43759
ILMN_1786601	PLAGL2	5326	NM_002657.2	-2.45506
ILMN_1786707	C19orf63	284361	NM_175063.4	1.52824
ILMN_1786766	SNTB2	6645	NM_006750.3	1.89087
ILMN_1786852	ZCCHC3	85364	NM_033089.6	1.59768
ILMN_1786976	RAB22A	57403	NM_020673.2	2.37091
ILMN_1787193	CYP2S1	29785	NM_030622.6	-2.25064
ILMN_1787280	C1orf135	79000	NM_024037.1	-1.54405
ILMN_1787509	PRIC285	85441	NM_033405.2	-2.77776
ILMN_1787567	TSC22D1	8848	NM_006022.2	-1.69755
ILMN_1787762	HEATR1	55127	NM_018072.4	-1.57132
ILMN_1788017	HSH2D	84941	NM_032855.2	-1.51622
ILMN_1788062	SH3GL1	6455	NM_003025.2	-1.68273
ILMN_1788095	SPRYD3	84926	NM_032840.1	-2.2061
ILMN_1788108	TXNDC5	81567	NM_030810.2	1.59105
ILMN_1788232	FGF20	26281	NM_019851.1	-2.99322
ILMN_1788356	C11orf17	56672	NM_182901.2	1.50198
ILMN_1788387	UGCGL2	55757	NM_020121.2	1.65455
ILMN_1788540	LOC732075	732075	XM_001131797.1	2.09369
ILMN_1788625	EXOC5	10640	NM_006544.3	1.82751
ILMN_1788783	TRAM2	9697	NM_012288.3	-2.0183
ILMN_1789001	SLC35B2	347734	NM_178148.1	-1.55936
ILMN_1789095	BMPR2	659	NM_001204.5	1.64575
ILMN_1789233	VPS37C	55048	NM_017966.4	-1.5157
ILMN_1789338	SORBS3	10174	NM_005775.3	-2.51671
ILMN_1789407	FAM18B2	201158	NM_145301.1	1.51558
ILMN_1789436	C1orf218	54530	NM_019049.1	1.8619
ILMN_1789492	ZDHHC8	29801	NM_013373.2	-2.8956
ILMN_1789508	GTF3C3	9330	NM_012086.2	1.75514
ILMN_1789828	VPS13A	23230	NM_001018038.1	1.50424
ILMN_1790227	IGFL2	147920	NM_001002915.1	-3.09494
ILMN_1790317	RAB26	25837	NM_014353.4	1.67629
ILMN_1790533	PHACTR2	9749	NM_001100164.1	-1.55122
ILMN_1790534	MAP2K3	5606	NM_002756.3	-1.60117
ILMN_1790689	CRISPLD2	83716	NM_031476.2	-1.59549
ILMN_1790781	DHRS13	147015	NM_144683.3	1.64343
ILMN_1790797	VPS28	51160	NM_016208.2	-1.78019
ILMN_1790906	MSMB	4477	NM_002443.2	1.80638
ILMN_1791123	TMPRSS2	7113	NM_005656.2	1.87385
ILMN_1791232	SPRED2	200734	NM_181784.1	-1.80948
ILMN_1791280	HSPB8	26353	NM_014365.2	-1.72591
ILMN_1791569	PLXNA1	5361	NM_032242.2	-1.61702
ILMN_1791759	CXCL10	3627	NM_001565.2	-3.89373
ILMN_1791826	RAB25	57111	NM_020387.2	-1.98911
ILMN_1791840	RALBP1	10928	NM_006788.3	-2.54385
ILMN_1791912	SIDT2	51092	NM_001040455.1	-2.3802
ILMN_1792072	FUT4	2526	NM_002033.2	1.88889
ILMN_1792314	ACTR1A	10121	NM_005736.2	-1.52915
ILMN_1792660	CAMSAP1L1	23271	NM_203459.1	1.58787
ILMN_1792681	CCDC86	79080	NM_024098.1	-1.56788
ILMN_1792825	ARIH2	10425	NM_006321.2	-1.55281
ILMN_1792997	NPTN	27020	NM_012428.2	2.25724
ILMN_1793241	SRD5A1	6715	NM_001047.2	-1.59641
ILMN_1793410	SNTB1	6641	NM_021021.2	-1.61707
ILMN_1793474	INSIG1	3638	NM_198336.1	1.546
ILMN_1793615	ME3	10873	NM_001014811.1	-1.53044
ILMN_1793672	SIX5	147912	NM_175875.3	-1.59913
ILMN_1793770	DNAJB6	10049	NM_058246.3	1.51057
ILMN_1793888	SERPINB5	5268	NM_002639.3	1.76677
ILMN_1793894	ANAPC13	25847	NM_015391.2	-4.82116
ILMN_1794085	SAPS1	22870	NM_014931.3	-1.91208
ILMN_1794333	POU2F1	5451	NM_002697.2	1.54813
ILMN_1794492	HOXC6	3223	NM_004503.3	-1.94446
ILMN_1794501	HAS3	3038	NM_005329.2	-1.70885
ILMN_1794522	EIF5A	1984	NM_001970.3	-1.98627
ILMN_1794588	DYRK2	8445	NM_003583.3	1.68076
ILMN_1794595	GAMT	2593	NM_000156.4	1.54131
ILMN_1794692	DNMT3B	1789	NM_006892.3	-1.84624
ILMN_1794711	LOC642477	642477	XM_930694.1	-1.51597
ILMN_1794726	RNF167	26001	NM_015528.1	-3.08632
ILMN_1794740	CD151	977	NM_001039490.1	-1.52186
ILMN_1794825	ALDH3A2	224	NM_000382.2	-1.68167
ILMN_1794875	AGPAT9	84803	NM_032717.3	1.95899
ILMN_1794914	UBTD1	80019	NM_024954.3	-1.93359
ILMN_1795026	FAM189B	10712	NM_006589.2	-2.54882
ILMN_1795181	DDX60	55601	NM_017631.4	-1.93497
ILMN_1795190	CLDN2	9075	NM_020384.2	-2.54727
ILMN_1795325	ACTG2	72	NM_001615.3	-1.65574
ILMN_1795435	ZNF264	9422	NM_003417.3	1.5135
ILMN_1795826	ATP6V0D1	9114	NM_004691.4	-1.7421
ILMN_1795852	CCNE1	898	NM_057182.1	-1.64269
ILMN_1795865	FGFRL1	53834	NM_021923.3	-1.88315
ILMN_1795906	PCBD1	5092	NM_000281.2	-1.98268
ILMN_1795964	UBR1	197131	NM_174916.1	1.6702
ILMN_1796063	TRIM44	54765	NM_017583.3	-1.50784
ILMN_1796336	MAP1S	55201	NM_018174.4	-1.91791
ILMN_1796464	WDR37	22884	NM_014023.3	1.60978
ILMN_1796589	TRIP13	9319	NM_004237.2	-1.81242
ILMN_1796712	S100A10	6281	NM_002966.1	-1.67387
ILMN_1796912	ARHGEF7	8874	NM_003899.2	1.6765
ILMN_1796962	PPP3R1	5534	NM_000945.3	1.55775
ILMN_1797001	DDX58	23586	NM_014314.3	-2.18113
ILMN_1797009	F3	2152	NM_001993.2	2.18809
ILMN_1797191	KIAA0040	9674	NM_014656.1	-1.90261
ILMN_1797342	FNBP1	23048	NM_015033.2	2.18102
ILMN_1797522	DUSP3	1845	NM_004090.2	-2.85351
ILMN_1797576	PLEKHA3	65977	NM_019091.3	1.53511
ILMN_1797728	HMGCS1	3157	NM_002130.6	1.84802
ILMN_1797776	PRSS23	11098	NM_007173.4	-3.72136
ILMN_1797875	ALOX5AP	241	NM_001629.2	-1.61505
ILMN_1797929	MICA	4276	NM_000247.1	1.71915
ILMN_1797964	ARL6IP6	151188	NM_152522.3	1.64465
ILMN_1798063	NLRP7	199713	NM_139176.2	1.8291
ILMN_1798108	C6orf211	79624	NM_024573.1	-1.59978
ILMN_1798123	ELOVL1	64834	NM_022821.2	-2.47602
ILMN_1798177	CHURC1	91612	NM_145165.2	1.71341
ILMN_1798181	IRF7	3665	NM_004029.2	-1.81934
ILMN_1798311	MBTPS2	51360	NM_015884.1	1.56393
ILMN_1798485	ATP6V1E1	529	NM_001039367.1	-1.78393
ILMN_1798657	TBL1XR1	79718	NM_024665.3	1.89412
ILMN_1798705	CCNC	892	NM_005190.3	1.66738
ILMN_1798975	EGFR	1956	NM_005228.3	-2.32335
ILMN_1799082	ZNF609	23060	NM_015042.1	-1.60691
ILMN_1799890	ZFYVE20	64145	NM_022340.2	2.07922
ILMN_1800082	B3GNT3	10331	NM_014256.3	-1.6616
ILMN_1800152	KIAA1271	57506	NM_020746.1	-1.74657
ILMN_1800412	BMP1	649	NM_006129.2	-1.58489
ILMN_1800425	SLC9A1	6548	NM_003047.2	-1.64284
ILMN_1800512	HMOX1	3162	NM_002133.1	-1.8295
ILMN_1800611	CEP72	55722	NM_018140.3	-1.62452
ILMN_1800612	VBP1	7411	NM_003372.4	1.53037
ILMN_1800976	NFATC3	4775	NM_004555.2	1.50319
ILMN_1801246	IFITM1	8519	NM_003641.3	-1.89933
ILMN_1801377	SLC29A4	222962	NM_153247.1	-1.58304
ILMN_1801403	DCUN1D4	23142	NM_015115.1	1.58297
ILMN_1801442	KRT81	3887	NM_002281.2	-2.15124
ILMN_1801443	TSKU	25987	NM_015516.3	-2.74111
ILMN_1801600	CCDC97	90324	NM_052848.1	-2.08458
ILMN_1801616	EMP1	2012	NM_001423.1	-1.68792
ILMN_1801664	POLR3K	51728	NM_016310.2	1.51239
ILMN_1801767	ABHD3	171586	NM_138340.3	1.51961
ILMN_1802019	C4orf18	51313	NM_001031700.1	-1.65758
ILMN_1802205	RHOB	388	NM_004040.2	-1.66669
ILMN_1802380	RERE	473	NM_001042682.1	-3.69612
ILMN_1802397	GNA11	2767	NM_002067.1	-2.03294
ILMN_1802615	CDK6	1021	NM_001259.5	-2.04289
ILMN_1802808	LOC654103	654103	XM_939368.1	-1.61265
ILMN_1802843	PRCC	5546	NM_005973.4	-1.7914
ILMN_1802894	VKORC1L1	154807	NM_173517.3	2.82949
ILMN_1802971	FAM160B2	64760	NM_022749.5	-1.50378
ILMN_1803045	TUBGCP5	114791	NM_052903.3	1.62784
ILMN_1803398	SRF	6722	NM_003131.2	-1.96273
ILMN_1803429	CD44	960	NM_001001391.1	-1.80712
ILMN_1803611	SNAPC3	6619	NM_003084.1	1.63773
ILMN_1803652	C9orf91	203197	NM_153045.2	-1.51264
ILMN_1803810	RRBP1	6238	NM_001042576.1	1.52593
ILMN_1803819	IQGAP1	8826	NM_003870.3	-1.50246
ILMN_1804148	TMED4	222068	NM_182547.2	-1.95998
ILMN_1804248	FDPS	2224	NM_002004.2	1.51958
ILMN_1804332	GPR137	56834	NM_020155.2	-2.01789
ILMN_1804415	SMAGP	57228	NM_001033873.1	-1.56449
ILMN_1804445	ATF7IP2	80063	NM_024997.2	-1.54868
ILMN_1804454	FAM135A	57579	NM_020819.2	1.7536
ILMN_1804562	SLC31A1	1317	NM_001859.2	1.96572
ILMN_1804673	SLC16A4	9122	NM_004696.1	-1.50833
ILMN_1805007	SEMA4F	10505	NM_004263.3	1.72968
ILMN_1805345	MOSPD3	64598	NM_001040097.1	-1.52417
ILMN_1805636	PGAP3	93210	NM_033419.3	-1.56543
ILMN_1805750	IFITM3	10410	NM_021034.2	-1.63801
ILMN_1805828	VRK1	7443	NM_003384.2	1.55126
ILMN_1805853	LOC653583	653583	XM_928224.2	1.97879
ILMN_1805999	MYO1D	4642	NM_015194.1	-1.67646
ILMN_1806023	JUN	3725	NM_002228.3	1.52769
ILMN_1806037	TK1	7083	NM_003258.2	-1.95221
ILMN_1806328	PDIK1L	149420	NM_152835.2	1.78259
ILMN_1806705	ASB6	140459	NM_177999.1	-1.63795
ILMN_1806754	GLDC	2731	NM_000170.2	-2.1919
ILMN_1807072	GOSR2	9570	NM_001012511.1	-1.53082
ILMN_1807169	TINAGL1	64129	NM_022164.1	-1.61029
ILMN_1807283	NDST1	3340	NM_001543.3	-1.74071
ILMN_1807291	CYP1A1	1543	NM_000499.2	1.53331
ILMN_1807423	IGF2BP3	10643	NM_006547.2	-1.71026
ILMN_1807501	GINS4	84296	NM_032336.1	1.60607
ILMN_1807894	SLC7A8	23428	NM_182728.1	-1.6758
ILMN_1807969	SNCAIP	9627	NM_005460.2	-1.59242
ILMN_1808047	PHC2	1912	NM_004427.3	-1.78722
ILMN_1808219	HEATR3	55027	NM_182922.2	1.67586
ILMN_1808305	RTCD1	8634	NM_003729.2	2.43958
ILMN_1808354	SLC4A7	9497	NM_003615.3	1.68222
ILMN_1808356	FAM3A	60343	NM_021806.1	-1.59966
ILMN_1808374	SNTB2	6645	NM_006750.2	2.01238
ILMN_1808501	SH3KBP1	30011	NM_031892.1	-1.55349
ILMN_1808566	TMEM180	79847	NM_024789.3	-1.55987
ILMN_1808584	FAM36A	116228	NM_198076.4	-1.80252
ILMN_1808707	FSCN1	6624	NM_003088.2	-3.02968
ILMN_1808713	HSD17B2	3294	NM_002153.1	-2.24845
ILMN_1808777	EHD2	30846	NM_014601.2	-1.74969
ILMN_1808779	CSTF3	1479	NM_001326.2	1.60684
ILMN_1809141	ING4	51147	NM_016162.2	-1.54185
ILMN_1809347	LOC729466	729466	XR_015916.1	-1.73178
ILMN_1809607	PPIF	10105	NM_005729.3	1.50456
ILMN_1809818	PRCC	5546	NM_005973.4	-1.65969
ILMN_1809859	PCGF2	7703	NM_007144.2	-1.83551
ILMN_1809931	NDRG1	10397	NM_006096.2	1.65922
ILMN_1810055	ITFG3	83986	NM_032039.1	-2.29909
ILMN_1810467	PPP2R1A	5518	NM_014225.3	-2.29594
ILMN_1810719	DCUN1D1	54165	NM_020640.2	1.51225
ILMN_1811029	TLK1	9874	NM_012290.3	1.54462
ILMN_1811102	LRSAM1	90678	NM_138361.3	-1.57859
ILMN_1811303	NR5A2	2494	NM_003822.3	2.12535
ILMN_1811437	C11orf9	745	NM_013279.1	-1.75912
ILMN_1811489	OXSR1	9943	NM_005109.2	-1.79445
ILMN_1811555	C9orf119	375757	NM_001040011.1	1.61988
ILMN_1811921	CSRP1	1465	NM_004078.1	-2.57892
ILMN_1812441	C17orf63	55731	NM_001077498.1	-2.32967
ILMN_1812552	PHCA	55331	NM_018367.4	-1.63373
ILMN_1812618	ARAP3	64411	NM_022481.5	-1.59142
ILMN_1813091	ARL1	400	NM_001177.3	1.52836
ILMN_1813275	DUSP22	56940	XM_941691.1	-2.26436
ILMN_1813400	CBR4	84869	NM_032783.3	1.74917
ILMN_1813423	NAT15	79903	NM_001083601.1	-2.71426
ILMN_1813489	RAF1	5894	NM_002880.2	-1.59918
ILMN_1813641	C9orf167	54863	NM_017723.2	-1.79597
ILMN_1813701	RASAL2	9462	NM_004841.2	-1.52355
ILMN_1813704	KIAA1199	57214	NM_018689.1	-2.29292
ILMN_1814044	CABIN1	23523	NM_012295.2	-2.67454
ILMN_1814122	MDC1	9656	NM_014641.1	-2.60408
ILMN_1814194	TCF4	6925	NM_003199.2	-1.61834
ILMN_1814305	SAMD9	54809	NM_017654.2	-3.74708
ILMN_1814606	GALNT2	2590	NM_004481.2	-1.5632
ILMN_1814856	C9orf7	11094	NM_017586.1	-1.8864
ILMN_1815130	MICALL1	85377	NM_033386.2	-1.97763
ILMN_1815326	CCDC68	80323	NM_025214.1	1.70561
ILMN_1815723	NUP35	129401	NM_138285.3	2.4001
ILMN_1815859	ERCC2	2068	NM_000400.2	1.61114
ILMN_1819608			AL157484	-2.3029
ILMN_1820327			XM_373587	-2.05921
ILMN_1831943			CX869259	1.50063
ILMN_1836218			AK023178	-1.65604
ILMN_1837167			CX782759	-2.68479
ILMN_1839719			AK025166	1.73884
ILMN_1841334			AK126342	1.62844
ILMN_1841620			AK128481	-1.75713
ILMN_1844299			DA728582	-2.1442
ILMN_1845037			BC031266	-1.64936
ILMN_1848552			BX537698	-1.56249
ILMN_1849941			AK125150	1.74516
ILMN_1851376			BX114061	1.53536
ILMN_1851492			AK095707	2.64038
ILMN_1853876			AK095472	1.8699
ILMN_1858762			AB051484	-1.72613
ILMN_1859946			AL137257	2.98399
ILMN_1865764			BC036485	1.91954
ILMN_1866887			BX537605	1.7151
ILMN_1867664	SPTLC3	55304	NM_018327.2	-1.68736
ILMN_1868047			BP398340	1.55341
ILMN_1869109			AK095855	1.81554
ILMN_1873620			BU838786	-1.64985
ILMN_1882000			U56251	1.61453
ILMN_1882764	LOC730358	730358	XM_001131842.1	1.57362
ILMN_1889752			AJ420516	3.40796
ILMN_1892403	SNORD13	692084	NR_003041.1	1.52321
ILMN_1893675			BX104313	-2.34174
ILMN_1901198			BC071749	1.78013
ILMN_1902658			AK130294	-1.6926
ILMN_1909156			AK095831	-1.90804
ILMN_1909886			BE612775	1.59879
ILMN_1911042			AK023329	1.50517
ILMN_1911605			BX647520	2.32499
ILMN_1912737			BX538009	-1.66497
ILMN_1915076			AK123915	-1.8401
ILMN_1917341			AK056963	1.79782
ILMN_2041293	SQLE	6713	NM_003129.3	1.57106
ILMN_2046003	ZDHHC6	64429	NM_022494.1	1.84595
ILMN_2047354	C1orf97	84791	NM_032705.3	1.735
ILMN_2048700	ATAD2	29028	NM_014109.2	1.70247
ILMN_2051373	NEK2	4751	NM_002497.2	1.51632
ILMN_2051900	EID2B	126272	NM_152361.1	1.60055
ILMN_2054019	ISG15	9636	NM_005101.1	-2.29014
ILMN_2054297	PTGS2	5743	NM_000963.1	-1.72003
ILMN_2055760	KIAA1715	80856	NM_030650.1	2.10041
ILMN_2058782	IFI27	3429	NM_005532.3	-1.56149
ILMN_2059294	RTCD1	8634	NM_003729.1	2.66397
ILMN_2059535	PPM1F	9647	NM_014634.2	-1.6008
ILMN_2059886	TTC38	55020	NM_017931.2	-2.52226
ILMN_2061310	ZNF280C	55609	NM_017666.2	1.56657
ILMN_2062381	LCOR	84458	NM_032440.1	1.59813
ILMN_2064150	PRRG2	5639	NM_000951.1	-2.35254
ILMN_2064725	METTL7B	196410	NM_152637.1	-2.22902
ILMN_2065606	TOMM40L	84134	NM_032174.4	-1.56151
ILMN_2067890	CXCL11	6373	NM_005409.3	-1.67205
ILMN_2068747	OAT	4942	NM_000274.1	1.58849
ILMN_2069322	LOC100132288	100132288	NM_001033515.1	-1.65714
ILMN_2070896	BMPR2	659	NM_001204.5	1.64632
ILMN_2076640	KHDRBS1	10657	NM_006559.1	-1.58602
ILMN_2077886	C1orf109	54955	NM_017850.1	1.95785
ILMN_2081682	SMAP2	64744	NM_022733.1	-1.56665
ILMN_2081883	IQCK	124152	NM_153208.1	-2.67874
ILMN_2081988	LANCL1	10314	NM_006055.1	-2.01709
ILMN_2086064	SNRPC	6631	NM_003093.1	2.65543
ILMN_2086470	PDGFRA	5156	NM_006206.3	-1.96701
ILMN_2087528	CPSF3	51692	NM_016207.2	1.50125
ILMN_2087656	SLCO2B1	11309	NM_007256.2	-2.8562
ILMN_2087702	MYH9	4627	NM_002473.3	-1.84752
ILMN_2092536	HSPE1	3336	NM_002157.1	2.43448
ILMN_2094313	ZDHHC1	29800	NM_013304.1	-2.10353
ILMN_2094905	COMMD10	51397	NM_016144.2	2.74773
ILMN_2095653	AFMID	125061	NM_001010982.1	-1.62786
ILMN_2096012	UHMK1	127933	NM_175866.2	2.28481
ILMN_2096405	WDR37	22884	NM_014023.3	1.52784
ILMN_2096719	GRK5	2869	NM_005308.2	1.57047
ILMN_2097793	ZBTB4	57659	NM_020899.2	-1.62014
ILMN_2098126	CCL5	6352	NM_002985.2	-2.13877
ILMN_2102069	SLC16A4	9122	NM_004696.1	-1.67996
ILMN_2103919	LRFN3	79414	NM_024509.1	-2.189
ILMN_2104696	ERICH1	157697	NM_207332.1	1.54205
ILMN_2105966	SLC35A4	113829	NM_080670.2	-3.07436
ILMN_2111932	SERINC2	347735	NM_178865.3	-2.46347
ILMN_2113340	AIM1L	55057	NM_001039775.1	-1.95251
ILMN_2115340	HIST2H4A	8370	NM_003548.2	1.57449
ILMN_2116877	OLFM4	10562	NM_006418.3	-1.53476
ILMN_2117171	LMO4	8543	NM_006769.2	-1.64444
ILMN_2117223	ROD1	9991	NM_005156.4	-1.63908
ILMN_2117323	PIK3C2B	5287	NM_002646.2	-2.27659
ILMN_2119297	SAMD4A	23034	NM_015589.3	-1.5823
ILMN_2119555	TMTC3	160418	NM_181783.1	1.51908
ILMN_2120273	AP1S2	8905	NM_003916.3	-1.71492
ILMN_2121068	ADAM17	6868	NM_003183.4	1.5765
ILMN_2121408	HBEGF	1839	NM_001945.1	-1.56978
ILMN_2121816	GPR137B	7107	NM_003272.1	3.05057
ILMN_2122176	C12orf31	84298	NM_032338.2	1.5397
ILMN_2122420	HMGCL	3155	NM_000191.2	1.68477
ILMN_2123119	MFSD8	256471	NM_152778.1	1.55995
ILMN_2128428	DAB2	1601	NM_001343.1	-3.64017
ILMN_2128668	FOXJ3	22887	NM_014947.3	-1.51605
ILMN_2128741	RDH11	51109	NM_016026.2	2.41767
ILMN_2128770	CDR2L	30850	NM_014603.1	-1.52656
ILMN_2129388	FAM190B	54462	NM_018999.2	1.62584
ILMN_2131493	VISA	57506	NM_020746.2	-2.12516
ILMN_2132982	IGFBP5	3488	NM_000599.2	-2.76967
ILMN_2134176	CXorf15	55787	NM_018360.1	1.64241
ILMN_2134224	ATP13A1	57130	NM_020410.1	-2.14098
ILMN_2137464	DVL3	1857	NM_004423.3	-1.5234
ILMN_2137789	KLF4	9314	NM_004235.3	1.95654
ILMN_2138589	MERTK	10461	NM_006343.2	-1.82015
ILMN_2140974	TPM4	7171	NM_003290.1	-1.59815
ILMN_2141941	TOR1AIP1	26092	NM_015602.2	1.68132
ILMN_2146566	SFRS16	11129	NM_007056.1	1.5298
ILMN_2148507	ANKRD13C	81573	NM_030816.2	1.55017
ILMN_2149624	IL29	282618	NM_172140.1	-2.43464
ILMN_2150402	TMEM64	169200	NM_001008495.2	1.92377
ILMN_2150654	ZSWIM4	65249	NM_023072.1	-2.23749
ILMN_2151488	RMI1	80010	NM_024945.1	1.64136
ILMN_2151817	PFN1	5216	NM_005022.2	-1.56654
ILMN_2152429	C12orf76	400073	NM_207435.1	2.08951
ILMN_2153061	FGF20	26281	NM_019851.1	-3.13957
ILMN_2154836	BTG3	10950	NM_006806.3	2.08062
ILMN_2155480	RAB43	339122	NM_198490.1	-2.00698
ILMN_2156172	HK2	3099	NM_000189.4	1.61917
ILMN_2157075	LRCH4	4034	NM_002319.3	-1.6341
ILMN_2157544	GBF1	8729	NM_004193.1	-1.9543
ILMN_2159300	C10orf114	399726	NM_001010911.1	-1.50664
ILMN_2162603	SMPX	23676	NM_014332.1	-2.83163
ILMN_2165867	DHCR7	1717	NM_001360.2	1.74719
ILMN_2166457	HPGD	3248	NM_000860.3	-1.59017
ILMN_2170814	LAMP3	27074	NM_014398.2	-1.71775
ILMN_2173004	RAB8B	51762	NM_016530.2	2.17944
ILMN_2176955	CUL5	8065	NM_003478.3	1.50717
ILMN_2179778	PHLDB2	90102	NM_145753.1	-1.76801
ILMN_2179873	PHC3	80012	NM_024947.2	1.52584
ILMN_2180371	C12orf24	29902	NM_013300.1	1.54034
ILMN_2180866	RPS26P11	441502	NR_002309.1	-1.52215
ILMN_2181432	SPC24	147841	NM_182513.1	1.61782
ILMN_2183409	SCARB1	949	NM_005505.3	-1.89801
ILMN_2183938	LEMD3	23592	NM_014319.3	1.60147
ILMN_2184184	ANXA1	301	NM_000700.1	-2.86954
ILMN_2184612	C3orf52	79669	NM_024616.1	1.65583
ILMN_2186482	TMED7	51014	NM_181836.3	1.50273
ILMN_2186983	ANXA8L2	244	NM_001630.2	-1.75118
ILMN_2188264	CYR61	3491	NM_001554.3	-1.82151
ILMN_2188722	GLS	2744	NM_014905.2	2.67764
ILMN_2188862	GDF15	9518	NM_004864.1	1.69514
ILMN_2189222	KLHL8	57563	NM_020803.3	1.86679
ILMN_2189993	MRPS35	60488	NM_021821.2	-1.93946
ILMN_2193325	MMP23B	8510	NM_006983.1	-1.60772
ILMN_2193443	TRIM16L	147166	NM_001037330.1	-1.7703
ILMN_2193591	UNC93B1	81622	NM_030930.2	-3.09863
ILMN_2193980	ABCB6	10058	NM_005689.1	1.69896
ILMN_2195821	C5orf41	153222	NM_153607.1	1.52611
ILMN_2198185	CXorf12	8269	NM_003492.1	2.16154
ILMN_2198413	MYEOV	26579	NM_138768.2	-1.71978
ILMN_2198878	INPP4B	8821	NM_003866.1	-1.87449
ILMN_2199022	SAP30BP	29115	NM_013260.5	-1.74703
ILMN_2200917	SLC4A7	9497	NM_003615.2	1.56067
ILMN_2201347	ZDHHC3	51304	NM_016598.1	-3.2672
ILMN_2202481	UBLCP1	134510	NM_145049.1	1.64856
ILMN_2203271	FPR3	2359	NM_002030.3	-2.20869
ILMN_2205935	SFXN1	94081	NM_022754.4	1.76686
ILMN_2206098	ATG10	83734	NM_031482.3	1.50951
ILMN_2207328	C18orf10	25941	NM_015476.2	-1.50073
ILMN_2209221	DMRT1	1761	NM_021951.2	-1.50828
ILMN_2209748	DERL1	79139	NM_024295.3	-1.56337
ILMN_2211950	SRP14P1	390284	NR_003273.1	-2.35354
ILMN_2212590	TMEM170A	124491	NM_145254.1	1.54607
ILMN_2214603	PPP2R3C	55012	NM_017917.2	1.67948
ILMN_2214997	LRRFIP1	9208	NM_004735.2	1.64864
ILMN_2217601	ANXA9	8416	NM_003568.1	-2.37492
ILMN_2217630	CDKL3	51265	NM_016508.2	1.53888
ILMN_2221076	C17orf85	55421	NM_018553.1	-1.99922
ILMN_2222991	ETF1	2107	NM_004730.1	2.30085
ILMN_2222992	ETF1	2107	NM_004730.1	2.61508
ILMN_2224833	ADIPOR2	79602	NM_024551.2	1.52744
ILMN_2225608	FAM135A	57579	NM_020819.2	1.6522
ILMN_2226324	BRP44L	51660	NM_016098.1	-3.03141
ILMN_2228809	YWHAG	7532	NM_012479.2	2.30654
ILMN_2230566	RAB40B	10966	NM_006822.1	1.82324
ILMN_2231928	MX2	4600	NM_002463.1	-5.02288
ILMN_2234758	SRP14	6727	NM_003134.2	-2.19728
ILMN_2235785	KCNH6	81033	NM_030779.2	1.63087
ILMN_2238928	RAD51C	5889	NM_058216.1	1.56482
ILMN_2239754	IFIT3	3437	NM_001549.2	-1.65366
ILMN_2243308	ACVR1B	91	NM_004302.3	-1.79383
ILMN_2245305	ABHD12	26090	NM_001042472.1	1.61807
ILMN_2255382	PVRL2	5819	NM_001042724.1	1.60891
ILMN_2262044	PARP10	84875	NM_032789.1	-1.68974
ILMN_2268068	MAPKAP1	79109	NM_001006618.1	-3.16052
ILMN_2269136	AGAP3	116988	NM_001042535.1	-2.84579
ILMN_2284591	OPA3	80207	NM_025136.1	-2.17412
ILMN_2284998	SP100	6672	NM_001080391.1	-1.52147
ILMN_2287276	FAM177A1	283635	NM_173607.3	-1.65947
ILMN_2289093	KIAA1618	57714	NM_020954.2	-1.87751
ILMN_2289924	TRAK1	22906	NM_001042646.1	-1.75057
ILMN_2298860	HAGHL	84264	NM_207112.1	1.59831
ILMN_2299612	TMEM150A	129303	NM_001031738.1	-1.96028
ILMN_2302654	LRP8	7804	NM_001018054.1	-1.55489
ILMN_2303166	MBNL3	55796	NM_133486.1	-2.2776
ILMN_2308582	CYB5R3	1727	NM_007326.2	-6.80963
ILMN_2308849	MYADM	91663	NM_001020820.1	-1.55945
ILMN_2310589	DIABLO	56616	NM_138930.2	-1.61242
ILMN_2311826	USP6NL	9712	NM_001080491.1	-2.05132
ILMN_2313851	OSBPL9	114883	NM_148906.1	1.60829
ILMN_2313856	OSBPL9	114883	NM_148906.1	1.71324
ILMN_2313926	CDC42SE2	56990	NM_001038702.1	1.58637
ILMN_2315044	FGG	2266	NM_000509.4	-2.10159
ILMN_2316878	PTPRO	5800	NM_030671.1	-3.31354
ILMN_2317730	ELMO2	63916	NM_133171.2	-2.05136
ILMN_2317923	TMEM132A	54972	NM_178031.2	-1.63516
ILMN_2318568	HCFC1R1	54985	NM_001002018.1	-1.54248
ILMN_2321416	DIAPH1	1729	NM_005219.3	-1.90145
ILMN_2324421	TXNRD1	7296	NM_182743.1	-1.82008
ILMN_2326713	CD151	977	NM_139030.3	-1.51464
ILMN_2327346	SSBP4	170463	NM_032627.2	-1.57205
ILMN_2327795	RERE	473	NM_012102.3	-3.03176
ILMN_2327994	AZIN1	51582	NM_148174.2	1.53602
ILMN_2328972	DNMT3B	1789	NM_006892.3	-1.9486
ILMN_2329263	NFIC	4782	NM_005597.2	-1.54022
ILMN_2331010	TNFRSF10B	8795	NM_147187.1	1.7677
ILMN_2331062	CBFA2T2	9139	NM_005093.3	-1.54529
ILMN_2332990	DIABLO	56616	NM_019887.3	-1.59307
ILMN_2333766	HISPPD2A	9677	NM_001024463.2	-1.54213
ILMN_2334350	BTBD3	22903	NM_014962.2	-1.94199
ILMN_2334531	GJB3	2707	NM_001005752.1	-1.75213
ILMN_2334693	NARF	26502	NM_001038618.1	2.99364
ILMN_2336982	NPTN	27020	NM_017455.2	1.87113
ILMN_2337058	PORCN	64840	NM_022825.2	-1.52246
ILMN_2337740	TULP4	56995	NM_020245.3	-1.5345
ILMN_2337941	COPS8	10920	NM_198189.2	1.74132
ILMN_2339779	ATP6V1E1	529	NM_001039367.1	-1.69392
ILMN_2339863	VPS28	51160	NM_016208.2	-1.54514
ILMN_2340052	NCOR2	9612	NM_006312.3	-3.26327
ILMN_2341661	ETV4	2118	NM_001986.2	-2.059
ILMN_2345739	CAPRIN2	65981	NM_023925.3	1.93843
ILMN_2346460	NARG2	79664	NM_001018089.1	1.51571
ILMN_2346769	FAM189B	10712	NM_198264.1	-2.20803
ILMN_2347789	C4BPB	725	NM_001017367.1	-1.5395
ILMN_2347798	IFI6	2537	NM_022872.2	-1.85543
ILMN_2348367	FGFRL1	53834	NM_001004358.1	-1.59052
ILMN_2348975	NASP	4678	NM_002482.2	-1.56792
ILMN_2349061	IRF7	3665	NM_004029.2	-1.71561
ILMN_2349393	MDK	4192	NM_001012334.1	-1.5535
ILMN_2349658	TSPO	706	NM_007311.3	-1.65417
ILMN_2351241	RNF14	9604	NM_183400.1	1.53391
ILMN_2352023	RIPK5	25778	NM_199462.1	1.76074
ILMN_2352097	GPR56	9289	NM_201524.1	-1.98318
ILMN_2352216	FBXL6	26233	NM_024555.3	1.58779
ILMN_2352563	CLDND1	56650	NM_001040181.1	-1.90667
ILMN_2352580	MBD1	4152	NM_015844.1	1.57779
ILMN_2352609	OGG1	4968	NM_016821.1	-1.6634
ILMN_2352881	NR6A1	2649	NM_001489.3	1.61997
ILMN_2353202	PTK7	5754	NM_152880.2	-2.0003
ILMN_2353642	ATP6V0B	533	NM_001039457.1	1.74075
ILMN_2354673	PAK4	10298	NM_005884.3	-1.53456
ILMN_2356786	ADD1	118	NM_001119.3	-1.89464
ILMN_2356909	MOSPD3	64598	NM_023948.4	-1.85185
ILMN_2357577	PRKAA1	5562	NM_206907.3	1.51615
ILMN_2358919	TP53I3	9540	NM_147184.1	-1.83769
ILMN_2359287	ITGA6	3655	NM_000210.2	1.68995
ILMN_2362549	ZWINT	11130	NM_001005413.1	1.71216
ILMN_2363361	SFXN4	119559	NM_213650.1	2.24021
ILMN_2363450	NOXO1	124056	NM_172167.1	1.56559
ILMN_2364022	SLC16A3	9123	NM_004207.2	1.53107
ILMN_2364062	THOC4	10189	NM_005782.2	1.61563
ILMN_2365881	ATG16L1	55054	NM_017974.3	-2.23947
ILMN_2366634	PKM2	5315	NM_182471.1	-1.78212
ILMN_2366654	NR5A2	2494	NM_003822.3	2.03313
ILMN_2366785	DDX52	11056	NM_007010.2	1.619
ILMN_2366790	DDX52	11056	NM_007010.2	1.82605
ILMN_2367010	GPR126	57211	NM_001032394.1	1.50038
ILMN_2367275	BCL7B	9275	NM_138707.1	-2.02972
ILMN_2367753	ATP2B4	493	NM_001684.3	-1.51346
ILMN_2368617	FKRP	79147	NM_024301.3	-1.64439
ILMN_2368713	TMEM189-UBE2V1	387522	NM_003349.4	2.98543
ILMN_2369580	C16orf35	8131	NM_001039476.1	-1.6822
ILMN_2371169	ZYX	7791	NM_003461.4	-2.55922
ILMN_2371379	ACLY	47	NM_198830.1	2.28547
ILMN_2371724	CEACAM1	634	NM_001024912.1	-2.28251
ILMN_2372136	P4HTM	54681	NM_177938.2	1.54142
ILMN_2373566	PJA1	64219	NM_001032396.1	1.50191
ILMN_2373779	COPS8	10920	NM_006710.4	1.5109
ILMN_2373831	BTN3A3	10384	NM_197974.1	-1.51181
ILMN_2374244	DYRK2	8445	NM_003583.2	1.52974
ILMN_2374249	DYRK2	8445	NM_003583.2	1.60797
ILMN_2374425	CCNE1	898	NM_001238.1	-1.77912
ILMN_2374692	WAC	51322	NM_016628.2	1.505
ILMN_2376313	MSMB	4477	NM_138634.1	1.96185
ILMN_2377174	SYPL1	6856	NM_182715.1	1.72869
ILMN_2378670	SNX15	29907	NM_013306.3	-1.50499
ILMN_2378708	TAF6	6878	NM_005641.2	-1.5795
ILMN_2378952	GPX4	2879	NM_001039847.1	-1.78897
ILMN_2380243	SMAGP	57228	NM_001031628.1	-1.594
ILMN_2381945	FGA	2243	NM_021871.2	-1.6623
ILMN_2383349	STEAP3	55240	NM_018234.2	-1.56988
ILMN_2384122	GPR56	9289	NM_201525.1	-1.87667
ILMN_2384152	EPS8L3	79574	NM_024526.2	-1.73374
ILMN_2384241	TGFBR2	7048	NM_001024847.1	-2.96047
ILMN_2384536	PECI	10455	NM_006117.2	1.54343
ILMN_2384745	PSG4	5672	NM_002780.3	-1.57851
ILMN_2385410	GPX5	2880	NM_001509.1	-2.1952
ILMN_2385416	GPX5	2880	NM_001509.1	-1.69532
ILMN_2385688	RABL2B	11158	NM_007081.2	-1.69979
ILMN_2386354	CSNK2A1	1457	NM_001895.3	1.55562
ILMN_2386355	CSNK2A1	1457	NM_001895.3	1.64128
ILMN_2386818	URG4	55665	NM_001077664.1	-1.5502
ILMN_2387505	AP1B1	162	NM_145730.1	-1.58997
ILMN_2387799	PDPK1	5170	NM_031268.4	1.86639
ILMN_2388190	SCEL	8796	NM_003843.2	-1.52018
ILMN_2388272	MED24	9862	NM_014815.3	-2.1731
ILMN_2388484	MAP2	4133	NM_002374.3	-1.50243
ILMN_2388547	EPSTI1	94240	NM_033255.2	-2.33056
ILMN_2388800	PPAP2B	8613	NM_003713.3	-1.94009
ILMN_2388975	CERK	64781	NM_182661.1	1.57718
ILMN_2389054	CLDN18	51208	NM_016369.3	1.80931
ILMN_2389429	DCUN1D4	23142	NM_015115.2	1.95828
ILMN_2390114	AP3D1	8943	NM_001077523.1	-2.09022
ILMN_2390299	PSMB8	5696	NM_004159.4	-1.6399
ILMN_2390338	UBE2E3	10477	NM_006357.2	1.5743
ILMN_2390586	SP100	6672	NM_001080391.1	-1.93499
ILMN_2391150	FILIP1L	11259	NM_001042459.1	-2.03533
ILMN_2391976	SLC45A4	57210	NM_001080431.1	1.54508
ILMN_2392352	CTPS2	56474	NM_175859.1	-1.53603
ILMN_2393046	NHLRC3	387921	NM_001017370.1	1.6285
ILMN_2393296	GK	2710	NM_203391.1	1.51543
ILMN_2393544	PRMT2	3275	NM_001535.2	-2.02202
ILMN_2393712	CTTN	2017	NM_138565.1	-1.50659
ILMN_2393763	ARPC4	10093	NM_001024960.1	2.20436
ILMN_2394193	C14orf138	79609	NM_024558.2	1.65121
ILMN_2394242	AMMECR1	9949	NM_001025580.1	1.69261
ILMN_2394296	SAR1B	51128	NM_001033503.1	1.52961
ILMN_2395728	HNRPUL1	11100	NM_144732.1	-3.36214
ILMN_2396272	PDCD4	27250	NM_145341.2	1.61788
ILMN_2397571	PIGC	5279	NM_153747.1	-1.7358
ILMN_2397750	IVNS1ABP	10625	NM_006469.4	1.70034
ILMN_2399036	SEPN1	57190	NM_020451.2	-2.6833
ILMN_2399300	NAV2	89797	NM_145117.3	-3.28437
ILMN_2399304	NAV2	89797	NM_145117.3	-1.66258
ILMN_2400250	FAM86A	196483	NM_201598.1	1.59563
ILMN_2401057	CANX	821	NM_001024649.1	1.5152
ILMN_2401641	ALDH3A2	224	NM_001031806.1	-1.96679
ILMN_2401779	FAM102A	399665	NM_001035254.1	-1.8393
ILMN_2401964	CDC42EP1	11135	NM_007061.3	-1.50725
ILMN_2401978	STAT3	6774	NM_213662.1	2.189
ILMN_2402131	TAF15	8148	NM_003487.2	1.7158
ILMN_2402341	MAPK3	5595	NM_001040056.1	-1.99653
ILMN_2403006	TJP1	7082	NM_175610.2	1.88327
ILMN_2404746	RNF39	80352	NM_170770.1	-1.54782
ILMN_2405018	PPP1CB	5500	NM_206876.1	1.73535
ILMN_2405254	GRB7	2886	NM_001030002.1	-2.10151
ILMN_2405797	REPS2	9185	NM_001080975.1	-1.56225
ILMN_2405991	TRAF7	84231	NM_032271.2	-1.5409
ILMN_2406468	NFU1	27247	NM_001002755.1	1.51138
ILMN_2406532	F11R	50848	NM_016946.3	-1.66836
ILMN_2407879	SORBS2	8470	NM_003603.4	-1.63678
ILMN_2408683	PPAP2B	8613	NM_177414.1	-1.61296
ILMN_2409062	ISCU	23479	NM_213595.1	1.61741
ILMN_2409395	CCNC	892	NM_001013399.1	1.59386
ILMN_2409596	RAB11FIP1	80223	NM_025151.3	2.1082
ILMN_2409754	PRR5	55615	NM_001017530.1	-1.58827
ILMN_2410713	FGFR4	2264	NM_213647.1	-2.27711
ILMN_2410826	OAS1	4938	NM_001032409.1	-3.12672
ILMN_2410986	STAT3	6774	NM_139276.2	1.95831
ILMN_2411794	PTPRA	5786	NM_080841.2	-1.52798
ILMN_2411915	ATG4B	23192	NM_178326.2	1.57151
ILMN_2412294	GNB5	10681	NM_006578.3	1.91433
ILMN_2412384	CCNE2	9134	NM_057735.1	1.77843
ILMN_2413833	TOX3	27324	NM_001080430.1	1.50759
ILMN_2415144	SP110	3431	NM_004510.2	-2.49849
ILMN_2415898	DNAJB14	79982	NM_001031723.1	1.55264
ILMN_3180557	CYB561D1	284613	NM_001134404.1	-1.65038
ILMN_3180989	DSTYK	25778	NM_015375.2	1.94687
ILMN_3186473	LCLAT1	253558	NM_182551.3	1.85556
ILMN_3188106	CYTH2	9266	NM_017457.4	-1.52092
ILMN_3193306	C14orf109	26175	NM_015676.1	-1.59671
ILMN_3194087	HSPC157	29092	NR_023918.1	1.60752
ILMN_3195198	KRT17P3	729682	XR_015626.2	-1.60283
ILMN_3197652	ERI2	112479	NM_001142725.1	1.7562
ILMN_3201937	LOC645381	645381	XR_038557.1	1.66888
ILMN_3210946	LOC645969	645969	XR_037475.1	-1.8632
ILMN_3213925	LOC441481	441481	XR_038228.1	-2.55997
ILMN_3217276	LOC644517	644517	XR_037472.1	1.51713
ILMN_3219806	LOC643384	643384	XR_016363.2	-3.47054
ILMN_3224290	LOC730052	730052	XR_016054.2	2.81703
ILMN_3229227	LOC729629	729629	XM_001719967.1	-1.58763
ILMN_3231944	LOC100130516	100130516	XM_001720343.1	1.56143
ILMN_3232696	LOC729816	729816	XR_042352.1	-2.40111
ILMN_3232828	LOC728620	728620	XR_037241.1	1.6285
ILMN_3233388	RELL1	768211	NM_001085400.1	2.59883
ILMN_3233442	LOC387825	387825	XR_016298.1	-1.8913
ILMN_3234142	LOC728855	728855	NR_024510.1	-1.64109
ILMN_3234837	PKDCC	91461	NM_138370.2	-2.35447
ILMN_3235709	HNF1B	6928	NM_000458.2	1.63234
ILMN_3235808	POM121C	100101267	NM_001099415.1	-1.98174
ILMN_3236061	ZNF783	155060	NM_001004302.2	-1.58531
ILMN_3236220	LPAR2	9170	NM_004720.5	1.59742
ILMN_3236344	CTGLF7	728127	XM_001714786.1	-2.12673
ILMN_3236367	IFFO2	126917	NM_001136265.1	-1.91904
ILMN_3236463	LOC285296	285296	XM_001714301.1	-1.98468
ILMN_3236858	NYNRIN	57523	NM_025081.2	-2.4691
ILMN_3238137	LOC100133008	100133008	XM_001723587.1	-1.75922
ILMN_3238274	BTBD2	55643	NM_017797.3	-1.87862
ILMN_3238375	CENPT	80152	NM_025082.3	-1.57981
ILMN_3238560	IFI27L2	83982	NM_032036.2	-1.68194
ILMN_3238680	C7orf55	154791	NM_197964.3	-1.57831
ILMN_3238751	PMS2L4	5382	NR_022007.1	-1.52593
ILMN_3239925	LOC25845	25845	NR_024158.1	-1.80592
ILMN_3240177	LLPH	84298	NM_032338.3	1.58293
ILMN_3240389	CPOX	1371	NM_000097.4	2.88051
ILMN_3240997	ARAP3	64411	NM_022481.5	-1.6055
ILMN_3241091	LOC100130886	100130886	XM_001714477.1	-1.69001
ILMN_3241234	LOC730278	730278	XM_001126471.1	-1.52945
ILMN_3241665	C1orf133	574036	NR_024337.1	-1.67786
ILMN_3241692	LOC100129668	100129668	XM_001713607.1	2.25569
ILMN_3241953	A2LD1	87769	NM_033110.1	1.85238
ILMN_3242120	RAP1BL	643752	NM_001089704.3	1.57156
ILMN_3242211	TMEM187	8269	NM_003492.2	2.12894
ILMN_3243682	C1orf93	127281	NM_152371.2	1.65362
ILMN_3243928	DDX60L	91351	NM_001012967.1	-1.53132
ILMN_3243961	ZNF252	286101	NR_023392.1	-1.66362
ILMN_3244029	ANKRD52	283373	NM_173595.3	-1.54349
ILMN_3244110	FAM156B	727866	NM_001099684.1	1.57865
ILMN_3244114	DHRS11	79154	NM_024308.3	-1.65505
ILMN_3244117	STMN3	50861	NM_015894.2	-2.45949
ILMN_3244954	TMEM194B	100131211	NM_001142645.1	1.51111
ILMN_3244960	NACC1	112939	NM_052876.2	-1.50524
ILMN_3245236	FBRS	64319	NM_001105079.1	-1.95426
ILMN_3245591	DIO3OS	64150	NR_002770.1	-1.70004
ILMN_3245707	RIMKLB	57494	NM_020734.2	-1.546
ILMN_3246900	LOC92249	92249	NR_015353.1	-1.79108
ILMN_3247163	TET1	80312	NM_030625.2	-1.92524
ILMN_3247556	C8orf73	642475	NM_001100878.1	1.7121
ILMN_3247723	NOP16	51491	NM_016391.4	1.54898
ILMN_3247816	LOC100133005	100133005	XM_001718200.1	-2.52665
ILMN_3248882	KIAA0114	57291	NR_024031.1	-1.55713
ILMN_3248975	PPP4C	5531	NM_002720.1	-2.13652
ILMN_3249216	PDX1	3651	NM_000209.3	1.50753
ILMN_3249366	JMJD8	339123	NM_001005920.2	-3.57917
ILMN_3249807	SKA2	348235	NM_182620.3	-2.18156
ILMN_3251207	TMEM19	55266	NM_018279.3	-1.74355
ILMN_3251246	PIGH	5283	NM_004569.3	1.54537
ILMN_3251251	GNL3L	54552	NM_019067.4	-1.54734
ILMN_3251269	SRP14	6727	NM_003134.4	-2.69617
ILMN_3251526	USP13	8975	NM_003940.2	-1.8417
ILMN_3251550	PHLDA1	22822	NM_007350.3	1.54233
ILMN_3251662	HINT3	135114	NM_138571.4	1.57263
ILMN_3251691	POLR3G	10622	NM_006467.2	1.5587
ILMN_3251737	EEF1A1	1915	NM_001402.5	-1.5988
ILMN_3252446	LOC100129543	100129543	XM_001715065.1	-1.60815
ILMN_3254492	LOC100129650	100129650	XR_038694.1	-1.52535
ILMN_3256325	CYB561D1	284613	NM_182580.2	-1.8543
ILMN_3257566	DSTYK	25778	NM_199462.2	1.88753
ILMN_3259146	LOC100129681	100129681	XM_001726834.1	-1.5754
ILMN_3260715	CRTC3	64784	NM_022769.3	-1.57926
ILMN_3263225	LOC100130506	100130506	XM_001724500.1	-2.11755
ILMN_3265365	CEP78	84131	NM_032171.1	1.55132
ILMN_3266471	LOC100129566	100129566	XM_001718519.1	2.32956
ILMN_3269775	C14orf109	26175	NM_015676.1	-1.53269
ILMN_3270473	LOC100128918	100128918	XM_001718466.1	-1.64298
ILMN_3272768	HSPC157	29092	NR_023919.1	1.53957
ILMN_3273493	LOC100130092	100130092	XR_039545.1	1.54187
ILMN_3274596	LOC286512	286512	XR_038196.1	-1.72108
ILMN_3274666	LOC727826	727826	XM_001720403.1	-1.86983
ILMN_3275615	LOC645249	645249	XM_928291.3	1.57192
ILMN_3282983	LOC100132992	100132992	XR_037398.1	1.54692
ILMN_3289090	LOC728059	728059	XR_015606.1	1.95754
ILMN_3289745	LOC339352	339352	XR_019601.2	-1.54897
ILMN_3290019	LOC646753	646753	XM_001722130.1	-1.62778
ILMN_3294106	LOC100190938	100190938	NR_024462.1	1.58467
ILMN_3299365	LOC729406	729406	XR_037260.1	1.57075
ILMN_3300198	LOC729580	729580	XM_001130700.1	-1.50395
ILMN_3300313	P4HTM	54681	NM_177938.2	1.5218
ILMN_3301168	LOC730052	730052	XR_038933.1	1.83084
ILMN_3303673	LOC729852	729852	XR_040869.1	1.52449
ILMN_3304219	RBMS2P	643427	XR_019556.2	-1.65296
ILMN_3305273	LOC729779	729779	XR_019592.2	1.71497
ILMN_3305304	POLD2	5425	NM_001127218.1	-1.71531
ILMN_3307221	NAV2	89797	NM_145117.4	-1.86628
ILMN_3307874	AIM1L	55057	NM_001039775.2	-2.70363
ILMN_3307887	C22orf30	253143	NM_173566.2	1.50965
ILMN_3307892	PARVA	55742	NM_018222.3	-2.83357
ILMN_3307901	GAN	8139	NM_022041.3	1.50333
ILMN_3307926	ADRBK1	156	NM_001619.3	-1.5312
ILMN_3307940	FLJ35776	649446	NR_024101.1	-2.33117
ILMN_3307944	PHLDB3	653583	NM_198850.3	1.68772
ILMN_3308828	MIR1253	100302208	NR_031654.1	-1.56725

## Sheet: mir-875-5p vs negative control
ProbeID	Gene_Symbol	Gene_ID	Accession	miR-875-5p/Negative control.fc
ILMN_1651554	RGS5	8490	NM_003617.2	1.51336
ILMN_1651557	KDELC2	143888	NM_153705.4	-1.6186
ILMN_1651735	TGOLN2	10618	NM_006464.2	-1.54164
ILMN_1652631	GLIPR2	152007	NM_022343.2	1.69957
ILMN_1652638	LRRC58	116064	XM_938862.2	-2.36632
ILMN_1653133	SH3D19	152503	NM_001009555.2	-1.89633
ILMN_1653856	STS-1	84959	NM_032873.3	1.71532
ILMN_1654398	RGL1	23179	NM_015149.3	1.65578
ILMN_1654429	C12orf48	55010	NM_017915.2	-1.55091
ILMN_1654457	TXN2	25828	NM_012473.3	-1.51751
ILMN_1654653	KLC1	3831	NM_005552.4	-1.54507
ILMN_1654920	HNRPH3	3189	NM_012207.1	-2.10575
ILMN_1655077	PRDM1	639	NM_001198.2	1.50312
ILMN_1655722	BCL2L15	440603	NM_001010922.2	-1.52142
ILMN_1655748	ZNF323	64288	NM_145909.2	2.29059
ILMN_1655904	ROR1	4919	NM_005012.2	1.50432
ILMN_1655930	ELL2	22936	NM_012081.4	-3.78778
ILMN_1656386	SEC24D	9871	NM_014822.1	1.51645
ILMN_1656826	SH3RF1	57630	NM_020870.3	1.9878
ILMN_1657495	MLEC	9761	NM_014730.2	-1.94392
ILMN_1658247	OAS1	4938	NM_002534.2	-1.90162
ILMN_1658437	SFXN4	119559	NM_213649.1	1.86888
ILMN_1658472	APH1A	51107	NM_001077628.1	-1.50271
ILMN_1658926	NOTCH3	4854	NM_000435.1	-1.55706
ILMN_1659027	SLC2A1	6513	NM_006516.1	-1.50121
ILMN_1659255	RP2	6102	NM_006915.1	1.99927
ILMN_1659801	ATP6V1C1	528	NM_001695.4	-1.69403
ILMN_1659913	ISG20	3669	NM_002201.4	-2.00608
ILMN_1660544	ARRDC4	91947	NM_183376.1	1.51881
ILMN_1660806	CSRP2	1466	NM_001321.1	1.5404
ILMN_1660837	CLCN3	1182	NM_173872.2	-1.54971
ILMN_1661994	ESRRG	2104	NM_206594.1	2.66321
ILMN_1662738	ACSM3	6296	NM_202000.2	1.62273
ILMN_1663092	CITED2	10370	NM_006079.3	1.81339
ILMN_1663618	STAT3	6774	NM_213662.1	1.63439
ILMN_1664826	FBXO33	254170	NM_203301.1	1.58085
ILMN_1664861	ID1	3397	NM_181353.1	1.85904
ILMN_1664920	C19orf12	83636	NM_001031726.2	-2.82395
ILMN_1665423	ZFP91	80829	NM_053023.3	-2.00829
ILMN_1665982	AKTIP	64400	NM_022476.2	-1.84857
ILMN_1666206	GSDMB	55876	NM_001042471.1	-1.53963
ILMN_1668092	ESAM	90952	NM_138961.1	1.5817
ILMN_1668507	DDAH1	23576	NM_012137.2	2.18894
ILMN_1669376	DRAM1	55332	NM_018370.2	1.85312
ILMN_1669394	EI24	9538	NM_001007277.1	-1.54007
ILMN_1670383	PCDH7	5099	NM_032457.2	1.63284
ILMN_1670420	METAP2	10988	NM_006838.3	1.54898
ILMN_1670723	MSL3	10943	NM_078628.1	-1.50964
ILMN_1672720	PRSS12	8492	NM_003619.2	-1.8853
ILMN_1673518	BRWD1	54014	NM_001007246.1	-4.60304
ILMN_1673950	STBD1	8987	NM_003943.2	1.68534
ILMN_1674063	OAS2	4939	NM_016817.2	-2.27802
ILMN_1674135	RALGPS1	9649	NM_014636.1	1.53936
ILMN_1674302	PPAT	5471	NM_002703.3	1.55062
ILMN_1674811	OASL	8638	NM_198213.1	-2.12726
ILMN_1675612	BLCAP	10904	NM_006698.2	-1.60438
ILMN_1675640	OAS1	4938	NM_001032409.1	-1.89438
ILMN_1676891	CDC2L6	23097	NM_015076.3	1.71376
ILMN_1677765	LRP8	7804	NM_017522.3	-1.79203
ILMN_1678004	TMEM41B	440026	NM_015012.1	-1.92188
ILMN_1678422	DHX58	79132	NM_024119.2	-1.50455
ILMN_1678919	YOD1	55432	NM_018566.3	1.64869
ILMN_1679051	PTPRR	5801	NM_002849.2	-2.06143
ILMN_1679655	WDR82	80335	NM_025222.3	1.5836
ILMN_1679725	PCYOX1	51449	NM_016297.2	-1.7884
ILMN_1680353	NSF	4905	NM_006178.1	1.51687
ILMN_1680673	NT5DC1	221294	NM_152729.2	1.79791
ILMN_1680738	C5orf13	9315	NM_004772.1	-1.65
ILMN_1681263	SPINK4	27290	NM_014471.1	1.60385
ILMN_1682245	IFNB1	3456	NM_002176.2	-1.65579
ILMN_1682910	SLC35B3	51000	NM_015948.2	1.66998
ILMN_1683595	MBD1	4152	NM_015845.2	1.50871
ILMN_1683888	SRP72	6731	NM_006947.3	2.01386
ILMN_1684306	S100A4	6275	NM_019554.2	-1.65539
ILMN_1684563	SPIN4	139886	NM_001012968.2	1.73607
ILMN_1684770	USF2	7392	NM_003367.2	-1.51576
ILMN_1684802	TAF5	6877	NM_006951.3	-1.77357
ILMN_1685441	ASAP3	55616	NM_017707.2	1.52675
ILMN_1685930	DNAJC24	120526	NM_181706.4	-1.85117
ILMN_1686664	MT2A	4502	NM_005953.2	-1.6834
ILMN_1687074	CDC14B	8555	NM_033331.2	1.93073
ILMN_1687440	HIPK2	28996	NM_022740.2	1.59179
ILMN_1687592	WWC3	55841	NM_015691.2	-1.77498
ILMN_1687743	BTBD7	55727	NM_001002860.2	1.56469
ILMN_1688158	CYB5R4	51167	NM_016230.3	1.50218
ILMN_1688853	ZBTB9	221504	NM_152735.3	2.00135
ILMN_1689200	DHDH	27294	NM_014475.3	1.65491
ILMN_1689908	ANKRD13A	88455	NM_033121.1	1.69368
ILMN_1690125	PDLIM7	9260	NM_213636.1	-1.54222
ILMN_1690325	NFYA	4800	NM_002505.3	1.56282
ILMN_1690653	CDK2AP2	10263	NM_005851.3	-1.75526
ILMN_1691097	HSP90AA1	3320	NM_001017963.2	1.53737
ILMN_1691112	PIGN	23556	NM_176787.4	-1.5868
ILMN_1691181	TMX1	81542	NM_030755.4	-5.92035
ILMN_1691364	STAT1	6772	NM_139266.1	-1.55793
ILMN_1691499	TJP1	7082	NM_003257.3	1.73005
ILMN_1692219	RAB11FIP1	80223	NM_001002814.1	2.14019
ILMN_1692844	TBC1D19	55296	NM_018317.1	-1.50286
ILMN_1693323	C6orf162	57150	NM_020425.4	-1.6869
ILMN_1693452	GAL3ST4	79690	NM_024637.4	2.78135
ILMN_1693941	IGSF9	57549	NM_020789.2	1.65968
ILMN_1694240	MAP2K1	5604	NM_002755.2	1.53376
ILMN_1694589	PAQR8	85315	NM_133367.3	1.57918
ILMN_1694752	LOC727726	727726	XM_001124642.1	-1.73343
ILMN_1695763	PDIA5	10954	NM_006810.2	1.96764
ILMN_1696568	ATP2C1	27032	NM_014382.2	-1.81123
ILMN_1696591	RB1	5925	NM_000321.2	1.54912
ILMN_1697024	LOC730432	730432	XM_001125680.1	-2.71915
ILMN_1697597	KIAA0494	9813	NM_014774.1	2.20353
ILMN_1699574	NRP1	8829	NM_003873.4	1.57604
ILMN_1699631	GATS	352954	NM_178831.4	1.52291
ILMN_1699676	C14orf147	171546	NM_138288.3	-1.64755
ILMN_1699703	ARCN1	372	NM_001655.3	1.5121
ILMN_1700202	TMEM135	65084	NM_022918.2	1.69368
ILMN_1700384	KIAA1522	57648	NM_020888.2	1.52335
ILMN_1700419	HSPC171	29100	NM_014187.2	-2.39078
ILMN_1700549	ERLIN2	11160	NM_007175.5	2.43956
ILMN_1701374	NUP35	129401	NM_138285.3	1.86928
ILMN_1701402	IKBIP	121457	NM_153687.2	1.56313
ILMN_1701434	RAP1B	5908	NM_015646.4	1.6135
ILMN_1701613	RARRES3	5920	NM_004585.3	-1.84594
ILMN_1701789	IFIT3	3437	NM_001031683.1	-3.07504
ILMN_1701837	KLHL2	11275	NM_007246.2	1.50393
ILMN_1702501	RPS6KA2	6196	NM_001006932.1	1.62542
ILMN_1703053	ZFP91	80829	NM_053023.3	-1.53005
ILMN_1703695	C19orf12	83636	NM_001031726.2	-2.22214
ILMN_1703697	LANCL1	10314	NM_006055.1	-1.71456
ILMN_1703791	ANXA7	310	NM_004034.1	1.73002
ILMN_1703891	TBC1D9	23158	NM_015130.2	1.51329
ILMN_1704369	LIMA1	51474	NM_016357.3	-2.47094
ILMN_1705403	CYP2S1	29785	NM_030622.6	1.5113
ILMN_1705663	DMXL2	23312	NM_015263.2	1.60248
ILMN_1705953	LONRF1	91694	NM_152271.3	1.74157
ILMN_1706677	MAPK1	5594	NM_002745.4	1.6227
ILMN_1707062	REV1	51455	NM_016316.2	-1.55782
ILMN_1707236	HCCS	3052	NM_005333.2	1.69912
ILMN_1707240	PTBP2	58155	NM_021190.1	-2.02623
ILMN_1707336	ARPC4	10093	NM_001024959.1	1.80201
ILMN_1707339	BTG3	10950	NM_006806.3	2.25078
ILMN_1707695	IFIT1	3434	NM_001548.3	-2.438
ILMN_1708081	LCLAT1	253558	NM_001002257.1	1.50582
ILMN_1709772	SNX5	27131	NM_014426.2	-1.73658
ILMN_1710078	TMEM181	57583	NM_020823.1	1.99147
ILMN_1710937	IFI16	3428	NM_005531.1	-1.58004
ILMN_1711208	CELSR2	1952	NM_001408.1	1.74498
ILMN_1711414	MRPS27	23107	NM_015084.1	-1.90752
ILMN_1711919	SCYL2	55681	NM_017988.4	-1.50692
ILMN_1712320	DDX50	79009	NM_024045.1	-1.76389
ILMN_1712729	DKK4	27121	NM_014420.2	-2.25526
ILMN_1713266	FAM46C	54855	NM_017709.3	-1.52461
ILMN_1713496	ST3GAL5	8869	NM_001042437.1	1.63495
ILMN_1714349	GLCE	26035	NM_015554.1	-1.55177
ILMN_1714809	RPIA	22934	NM_144563.2	-2.06302
ILMN_1716071	PAQR3	152559	NM_001040202.1	1.56218
ILMN_1716862	PPM1B	5495	NM_177968.2	1.78068
ILMN_1717056	TXNRD1	7296	NM_001093771.1	-1.69865
ILMN_1718063	LIPA	3988	NM_000235.2	-2.07217
ILMN_1718672	NHP2	55651	NM_001034833.1	-1.81222
ILMN_1719039	UBE2G1	7326	NM_003342.4	1.51198
ILMN_1719792	PHLDB2	90102	NM_145753.1	-1.56817
ILMN_1720113	PTPRO	5800	NM_030667.1	-1.63787
ILMN_1720158	ETS2	2114	NM_005239.4	-1.61524
ILMN_1721626	ARID5B	84159	NM_032199.1	1.55237
ILMN_1722662	RAD23B	5887	NM_002874.3	-1.68925
ILMN_1723021	ICMT	23463	NM_012405.3	2.19927
ILMN_1723035	OLR1	4973	NM_002543.3	-1.9301
ILMN_1723480	BST2	684	NM_004335.2	-1.7984
ILMN_1723486	HK2	3099	NM_000189.4	1.79035
ILMN_1723625	MAP4K2	5871	NM_004579.2	1.62751
ILMN_1723678	PRPH	5630	NM_006262.3	-1.87705
ILMN_1723912	IFI44L	10964	NM_006820.1	-2.10302
ILMN_1724139	TMEM123	114908	NM_052932.2	-1.85476
ILMN_1724293	KDELR2	11014	NM_006854.3	1.68816
ILMN_1725072	DPY19L3	147991	NM_207325.1	1.87692
ILMN_1726448	MMP1	4312	NM_002421.2	2.10873
ILMN_1728083	EIF4EBP2	1979	NM_004096.3	-1.96328
ILMN_1728298	SBK1	388228	NM_001024401.2	1.59697
ILMN_1728907	SCAMP1	9522	NM_004866.4	-1.52693
ILMN_1729130	C7orf42	55069	NM_017994.4	1.92074
ILMN_1729161	NOTCH1	4851	NM_017617.3	1.69249
ILMN_1730291	ATP1B1	481	NM_001677.3	1.60252
ILMN_1730670	FSTL3	10272	NM_005860.2	-2.08288
ILMN_1730731	ERLIN1	10613	NM_006459.2	1.64827
ILMN_1730816	GPR162	27239	NM_019858.1	2.11728
ILMN_1730824	ZNF512	84450	NM_032434.2	-1.51864
ILMN_1730995	AFAP1L2	84632	NM_001001936.1	1.68354
ILMN_1731180	EXOC2	55770	NM_018303.4	1.52747
ILMN_1731418	SP110	3431	NM_004510.2	-1.58188
ILMN_1732150	KIAA0101	9768	NM_001029989.1	-1.70401
ILMN_1732296	ID3	3399	NM_002167.2	2.26592
ILMN_1732404	C2orf15	150590	NM_144706.2	1.53057
ILMN_1732468	HSPA4L	22824	NM_014278.2	1.7266
ILMN_1732923	SIPA1L2	57568	NM_020808.3	1.82621
ILMN_1733176	LIMS1	3987	XM_938773.1	-1.51165
ILMN_1733305	EIF2A	83939	NM_032025.3	1.71298
ILMN_1733937	MMD	23531	NM_012329.2	-1.7647
ILMN_1734897	SLC4A4	8671	NM_003759.2	1.73427
ILMN_1735014	KLF6	1316	NM_001300.4	-1.65653
ILMN_1735432	ISCU	23479	NM_014301.2	1.90783
ILMN_1735930	KLF2	10365	NM_016270.2	-3.28008
ILMN_1736412	AMHR2	269	NM_020547.1	1.60144
ILMN_1737041	HABP2	3026	NM_004132.2	1.54661
ILMN_1737084	TXLNA	200081	NM_175852.3	-1.54919
ILMN_1737184	CDCA7	83879	NM_031942.4	-1.65861
ILMN_1737406	KLF6	1316	NM_001008490.1	-1.56251
ILMN_1739297	GALNT4	8693	NM_003774.3	-2.39209
ILMN_1739428	IFIT2	3433	NM_001547.4	-2.26065
ILMN_1740500	TSPYL4	23270	NM_021648.4	1.51723
ILMN_1741175	RAB11FIP2	22841	NM_014904.1	-2.30255
ILMN_1741440	SLC35A1	10559	NM_006416.3	1.83403
ILMN_1741556	MTMR1	8776	NM_176789.1	-1.50472
ILMN_1741613	SERINC1	57515	NM_020755.2	1.70474
ILMN_1741997	SNRPC	6631	NM_003093.1	2.35169
ILMN_1742400	CEP350	9857	NM_014810.3	1.56577
ILMN_1742618	XAF1	54739	NM_199139.1	-1.66333
ILMN_1743137	BAT2D1	23215	NM_015172.3	2.56287
ILMN_1743677	HNRNPU	3192	NM_031844.2	1.55307
ILMN_1744023	MGC18216	145815	XM_927732.1	1.50137
ILMN_1744308	DHX33	56919	NM_020162.2	1.5376
ILMN_1744949	RHOBTB3	22836	NM_014899.3	1.61012
ILMN_1744963	ERO1L	30001	NM_014584.1	-1.61992
ILMN_1745034	SLC11A2	4891	NM_000617.1	1.63201
ILMN_1745079	TRIM2	23321	NM_015271.2	2.09137
ILMN_1745374	IFI35	3430	NM_005533.2	-1.62818
ILMN_1746359	RERG	85004	NM_032918.1	1.52525
ILMN_1746396	CTNNB1	1499	NM_001098209.1	1.57635
ILMN_1746579	UBE2O	63893	NM_022066.2	1.53628
ILMN_1746664	WSB2	55884	NM_018639.3	-1.70718
ILMN_1747160	SYT15	83849	NM_181519.2	-1.79549
ILMN_1747183	GXYLT1	283464	NM_001099650.1	1.65914
ILMN_1748908	PROSC	11212	NM_007198.2	1.86445
ILMN_1749014	ACLY	47	NM_001096.2	2.20939
ILMN_1750145	YWHAG	7532	NM_012479.2	1.99562
ILMN_1752159	AHNAK	79026	NM_024060.2	-1.52372
ILMN_1752837	ARL8B	55207	NM_018184.2	2.57263
ILMN_1752932	MPZL2	10205	NM_005797.2	1.69578
ILMN_1753393	OSGEP	55644	NM_017807.2	-1.62444
ILMN_1753639	MTAP	4507	NM_002451.3	3.8525
ILMN_1754145	CAPRIN1	4076	NM_005898.4	1.55103
ILMN_1756696	USF2	7392	NM_207291.1	-1.88074
ILMN_1757350	CTNNB1	1499	NM_001098209.1	1.53033
ILMN_1758941	REEP5	7905	NM_005669.4	-1.89423
ILMN_1759359	BTF3L4	91408	NM_152265.2	-2.20551
ILMN_1760062	IFI44	10561	NM_006417.3	-1.82124
ILMN_1760320	GNB1	2782	NM_002074.2	1.68118
ILMN_1761086	VPS54	51542	NM_016516.2	-1.9369
ILMN_1761101	CCDC112	153733	NM_001040440.2	-1.82936
ILMN_1761259	EXT2	2132	NM_000401.2	-2.11276
ILMN_1761531	SGPL1	8879	NM_003901.2	-1.75081
ILMN_1761833	SLC40A1	30061	NM_014585.4	1.52324
ILMN_1762606	AQP11	282679	NM_173039.1	-1.91511
ILMN_1763941	LRRC49	54839	NM_017691.2	1.60365
ILMN_1764850	HPCAL1	3241	NM_134421.1	1.63527
ILMN_1765122	MAP3K2	10746	XM_001128799.1	-1.70937
ILMN_1766054	ABCA1	19	NM_005502.2	1.74074
ILMN_1766505	COMMD10	51397	NM_016144.2	2.30787
ILMN_1767322	EDAR	10913	NM_022336.2	-1.74548
ILMN_1768719	RDH11	51109	NM_016026.2	2.3216
ILMN_1768809	ZNF134	7693	NM_003435.2	-1.55011
ILMN_1769517	PRKDC	5591	NM_001081640.1	1.50697
ILMN_1769520	UBE2L6	9246	NM_004223.3	-1.55423
ILMN_1770850	PNMA1	9240	NM_006029.4	1.75738
ILMN_1771019	MTMR4	9110	NM_004687.3	1.59467
ILMN_1771652	BAIAP2L2	80115	NM_025045.4	1.62457
ILMN_1772131	IL1R2	7850	NM_173343.1	1.50775
ILMN_1772316	UNC84A	23353	NM_025154.3	-1.82177
ILMN_1772692	DICER1	23405	NM_030621.2	1.679
ILMN_1773200	CP110	9738	NM_014711.3	1.65593
ILMN_1773855	CPT1C	126129	NM_152359.1	1.62653
ILMN_1774091	FECH	2235	NM_000140.2	2.02958
ILMN_1774982	CDC42EP5	148170	NM_145057.2	-1.50236
ILMN_1775008	NCAPD2	9918	NM_014865.2	1.57298
ILMN_1775742	RNF128	79589	NM_024539.3	1.52682
ILMN_1776337	CHORDC1	26973	NM_012124.1	-1.5762
ILMN_1776352	MUTED	63915	NM_201280.1	-3.22493
ILMN_1776602	RNASE4	6038	NM_194431.1	2.46501
ILMN_1777261	FAM3C	10447	NM_001040020.1	-1.78827
ILMN_1777526	MED20	9477	NM_004275.3	-1.93806
ILMN_1777528	NCBP1	4686	NM_002486.4	-1.65677
ILMN_1778337	TCF2	6928	NM_000458.1	1.51622
ILMN_1778523	KLF9	687	NM_001206.2	1.67087
ILMN_1779017	FGA	2243	NM_000508.3	1.51566
ILMN_1779185	CYTSA	23384	NM_015330.1	1.50451
ILMN_1779279	C14orf32	93487	NM_144578.2	1.92803
ILMN_1779374	AMMECR1	9949	NM_015365.2	1.60396
ILMN_1779524	CREB3L3	84699	NM_032607.1	2.2335
ILMN_1779857	KLF4	9314	NM_004235.3	1.55198
ILMN_1780058	DEGS1	8560	NM_003676.2	-1.74882
ILMN_1780132	PELI2	57161	NM_021255.2	2.31148
ILMN_1780302	DYNC1H1	1778	NM_001376.2	1.56862
ILMN_1781761	ENPP4	22875	NM_014936.3	-1.90359
ILMN_1782069	TRAK1	22906	NM_014965.2	-1.73332
ILMN_1782141	GRHL3	57822	NM_021180.2	1.58388
ILMN_1782385	POLR2A	5430	NM_000937.2	1.63934
ILMN_1782403	PRR11	55771	NM_018304.2	-1.51023
ILMN_1782551	E2F5	1875	NM_001951.3	1.57604
ILMN_1783023	C5orf51	285636	NM_175921.4	2.83263
ILMN_1783185	SOX21	11166	NM_007084.2	-1.51185
ILMN_1784207	C1orf128	57095	NM_020362.3	1.61826
ILMN_1784294	CPA4	51200	NM_016352.2	1.66884
ILMN_1784299	C19orf43	79002	NM_024038.2	-1.50272
ILMN_1784333	SECISBP2L	9728	NM_014701.2	-1.6854
ILMN_1784661	TMEM2	23670	NM_013390.1	1.78534
ILMN_1785336	PMM2	5373	NM_000303.1	2.57826
ILMN_1785988	CSNK1A1	1452	NM_001025105.1	-1.88588
ILMN_1786976	RAB22A	57403	NM_020673.2	1.7573
ILMN_1787897	CXCL1	2919	NM_001511.1	-1.5406
ILMN_1788232	FGF20	26281	NM_019851.1	-1.77775
ILMN_1788547	GCLM	2730	NM_002061.2	-1.61294
ILMN_1788802	GCH1	2643	NM_000161.2	-1.73266
ILMN_1789095	BMPR2	659	NM_001204.5	2.27552
ILMN_1789384	QSOX2	169714	NM_181701.3	-1.60485
ILMN_1790136	C20orf20	55257	NM_018270.3	1.75439
ILMN_1790518	PHF16	9767	NM_001077445.1	-1.66564
ILMN_1791270	CDH10	1008	NM_006727.2	1.51281
ILMN_1791759	CXCL10	3627	NM_001565.2	-2.73555
ILMN_1792508	TMEM59	9528	NM_004872.3	1.53908
ILMN_1792997	NPTN	27020	NM_012428.2	1.92402
ILMN_1793203	SMCR7L	54471	NM_019008.4	1.57285
ILMN_1793371	KIAA0430	9665	NM_014647.2	-1.56649
ILMN_1793616	RNF38	152006	NM_022781.4	-1.71938
ILMN_1793743	DIRC2	84925	NM_032839.1	-1.91904
ILMN_1793990	ID2	3398	NM_002166.4	1.74173
ILMN_1794829	C6orf117	112609	NM_138409.1	1.7652
ILMN_1795181	DDX60	55601	NM_017631.4	-1.80697
ILMN_1795484	PGC	5225	NM_002630.2	1.56965
ILMN_1795905	ZBTB4	57659	NM_020899.2	1.63138
ILMN_1796339	PLEKHA2	59339	NM_021623.1	-1.68272
ILMN_1796912	ARHGEF7	8874	NM_003899.2	1.6687
ILMN_1796962	PPP3R1	5534	NM_000945.3	1.54593
ILMN_1797001	DDX58	23586	NM_014314.3	-1.67173
ILMN_1797209	TSGA14	95681	NM_018718.1	-1.67007
ILMN_1797698	RBM12	10137	NM_006047.4	1.90333
ILMN_1797776	PRSS23	11098	NM_007173.4	-1.57103
ILMN_1798177	CHURC1	91612	NM_145165.2	1.52283
ILMN_1799744	GALC	2581	NM_000153.2	1.60387
ILMN_1799890	ZFYVE20	64145	NM_022340.2	-1.63347
ILMN_1800602	GCA	25801	NM_012198.2	-2.32301
ILMN_1801491	SLC26A2	1836	NM_000112.3	1.64617
ILMN_1802205	RHOB	388	NM_004040.2	-2.06005
ILMN_1802628	PPAPDC2	403313	NM_203453.2	-1.65423
ILMN_1802690	GULP1	51454	NM_016315.2	-1.58751
ILMN_1802894	VKORC1L1	154807	NM_173517.3	1.59391
ILMN_1803279	TMED5	50999	NM_016040.3	-3.43547
ILMN_1805007	SEMA4F	10505	NM_004263.3	1.71198
ILMN_1805104	ABAT	18	NM_000663.3	1.68346
ILMN_1808071	KIF14	9928	NM_014875.1	1.52875
ILMN_1808305	RTCD1	8634	NM_003729.2	2.10205
ILMN_1809141	ING4	51147	NM_016162.2	-1.533
ILMN_1809323	C9orf125	84302	NM_032342.1	-1.67288
ILMN_1810176	MAP3K7	6885	NM_145331.1	-1.87464
ILMN_1810514	SLC25A44	9673	NM_014655.1	1.68854
ILMN_1811330	FAM134B	54463	NM_001034850.1	-1.51149
ILMN_1811489	OXSR1	9943	NM_005109.2	-1.59637
ILMN_1811555	C9orf119	375757	NM_001040011.1	1.71165
ILMN_1812559	SLC7A6	9057	NM_001076785.1	1.66598
ILMN_1812618	ARAP3	64411	NM_022481.5	1.54372
ILMN_1812759	GCH1	2643	NM_001024071.1	-1.53633
ILMN_1813256	CRIPT	9419	NM_014171.3	1.80631
ILMN_1813491	SPTLC1	10558	NM_006415.2	-1.81955
ILMN_1814282	ISG20L1	64782	NM_022767.2	1.68211
ILMN_1815666	ATP2A2	488	NM_170665.2	-1.52991
ILMN_1815723	NUP35	129401	NM_138285.3	2.23009
ILMN_1819783			AK057981	1.68795
ILMN_1820327			XM_373587	-1.57034
ILMN_1837428			AF131784	-1.81091
ILMN_1839719			AK025166	1.95445
ILMN_1849013			AB074172	-1.64838
ILMN_1849318			AK000246	-1.59776
ILMN_1849941			AK125150	1.62191
ILMN_1851492			AK095707	1.79245
ILMN_1869087			BX538337	-2.12591
ILMN_1869109			AK095855	1.72142
ILMN_1879326			BQ717127	-1.51308
ILMN_1880406			AK024986	1.57707
ILMN_1890614			AK092074	1.50111
ILMN_1897741			AV737943	1.53724
ILMN_1899404			AK000776	1.69525
ILMN_1917341			AK056963	2.11668
ILMN_2047430	MARCH5	54708	NM_017824.4	-1.56712
ILMN_2049766	NFE2L3	9603	NM_004289.5	-1.97995
ILMN_2052891	PKD2	5311	NM_000297.2	1.55037
ILMN_2053103	SLC40A1	30061	NM_014585.3	1.63122
ILMN_2054019	ISG15	9636	NM_005101.1	-1.79945
ILMN_2054442	ZNF146	7705	NM_007145.1	1.61123
ILMN_2057573	FAM62B	57488	NM_020728.1	-1.72124
ILMN_2059294	RTCD1	8634	NM_003729.1	2.14944
ILMN_2061310	ZNF280C	55609	NM_017666.2	1.81256
ILMN_2063168	MALL	7851	NM_005434.3	1.70343
ILMN_2067890	CXCL11	6373	NM_005409.3	-1.56511
ILMN_2070896	BMPR2	659	NM_001204.5	2.60165
ILMN_2072140	BTF3L4	91408	NM_152265.1	-2.28048
ILMN_2072541	RAB11FIP2	22841	NM_014904.1	-2.72753
ILMN_2081988	LANCL1	10314	NM_006055.1	-1.67106
ILMN_2086064	SNRPC	6631	NM_003093.1	2.56273
ILMN_2086095	ID2	3398	NM_002166.4	1.86887
ILMN_2091310	TMEM16A	55107	NM_018043.4	1.56828
ILMN_2092536	HSPE1	3336	NM_002157.1	1.67684
ILMN_2094905	COMMD10	51397	NM_016144.2	2.37396
ILMN_2095653	AFMID	125061	NM_001010982.1	-1.50485
ILMN_2096719	GRK5	2869	NM_005308.2	1.71707
ILMN_2097793	ZBTB4	57659	NM_020899.2	1.59403
ILMN_2098126	CCL5	6352	NM_002985.2	-1.96938
ILMN_2102693	NUFIP2	57532	NM_020772.1	-1.55478
ILMN_2113938	TOR1AIP2	163590	NM_145034.1	-1.60305
ILMN_2121068	ADAM17	6868	NM_003183.4	1.53333
ILMN_2121816	GPR137B	7107	NM_003272.1	1.54544
ILMN_2122176	C12orf31	84298	NM_032338.2	1.57157
ILMN_2123567	SENP2	59343	NM_021627.2	1.62996
ILMN_2128741	RDH11	51109	NM_016026.2	1.96551
ILMN_2136177	CNOT6	57472	NM_015455.3	-1.59526
ILMN_2137789	KLF4	9314	NM_004235.3	1.63672
ILMN_2138435	MRPS27	23107	NM_015084.1	-1.90795
ILMN_2139035	CASD1	64921	NM_022900.3	-1.53723
ILMN_2142979	PTBP2	58155	NM_021190.1	-1.75913
ILMN_2149624	IL29	282618	NM_172140.1	-1.65035
ILMN_2152429	C12orf76	400073	NM_207435.1	2.14558
ILMN_2152711	ACVR2A	92	NM_001616.3	1.8311
ILMN_2153061	FGF20	26281	NM_019851.1	-1.81529
ILMN_2154836	BTG3	10950	NM_006806.3	1.52598
ILMN_2155228	CRLF3	51379	NM_015986.2	1.83928
ILMN_2160727	CYTH3	9265	NM_004227.3	1.69751
ILMN_2170814	LAMP3	27074	NM_014398.2	-1.57195
ILMN_2173004	RAB8B	51762	NM_016530.2	2.30237
ILMN_2175894	HNRPR	10236	NM_005826.2	1.55126
ILMN_2193443	TRIM16L	147166	NM_001037330.1	-1.84752
ILMN_2194467	SGCB	6443	NM_000232.3	1.67877
ILMN_2196232	C1orf210	149466	NM_182517.1	-1.51895
ILMN_2198413	MYEOV	26579	NM_138768.2	-1.74654
ILMN_2202481	UBLCP1	134510	NM_145049.1	1.84264
ILMN_2217935	RFC1	5981	NM_002913.3	-1.54409
ILMN_2222991	ETF1	2107	NM_004730.1	1.80312
ILMN_2222992	ETF1	2107	NM_004730.1	2.08945
ILMN_2228809	YWHAG	7532	NM_012479.2	2.18497
ILMN_2231928	MX2	4600	NM_002463.1	-2.15377
ILMN_2239754	IFIT3	3437	NM_001549.2	-1.62311
ILMN_2241775	TROVE2	6738	NM_001042369.1	1.56637
ILMN_2255382	PVRL2	5819	NM_001042724.1	1.63387
ILMN_2261784	CCNY	219771	NM_145012.3	-1.94207
ILMN_2270299	TP53BP2	7159	NM_005426.2	-1.7311
ILMN_2274420	SPTLC1	10558	NM_006415.2	-1.67467
ILMN_2277252	PPFIBP1	8496	NM_003622.2	-1.58031
ILMN_2278908	GGA1	26088	NM_001001561.1	1.50583
ILMN_2293758	AKAP11	11215	NM_016248.2	1.63313
ILMN_2301624	MACF1	23499	NM_012090.3	1.59247
ILMN_2302654	LRP8	7804	NM_001018054.1	-1.63852
ILMN_2305225	NDRG4	65009	NM_022910.1	1.72032
ILMN_2313851	OSBPL9	114883	NM_148906.1	1.54743
ILMN_2316878	PTPRO	5800	NM_030671.1	-2.12288
ILMN_2324421	TXNRD1	7296	NM_182743.1	-1.56104
ILMN_2324672	USF2	7392	NM_207291.1	-1.9405
ILMN_2328029	EXT2	2132	NM_207122.1	-1.82868
ILMN_2330787	FRMD6	122786	NM_152330.3	1.50328
ILMN_2334693	NARF	26502	NM_001038618.1	1.73304
ILMN_2335813	GCH1	2643	NM_001024070.1	-1.54548
ILMN_2347798	IFI6	2537	NM_022872.2	-1.77532
ILMN_2352023	RIPK5	25778	NM_199462.1	1.70101
ILMN_2359287	ITGA6	3655	NM_000210.2	1.88775
ILMN_2360415	PRNP	5621	NM_183079.2	1.5097
ILMN_2362439	C19orf12	83636	NM_001031726.2	-1.53441
ILMN_2363361	SFXN4	119559	NM_213650.1	1.79842
ILMN_2364131	TTPAL	79183	NM_024331.3	1.52049
ILMN_2365544	NHP2	55651	NM_001034833.1	-1.79648
ILMN_2368713	TMEM189-UBE2V1	387522	NM_003349.4	2.83549
ILMN_2368773	FAM3C	10447	NM_001040020.1	-1.58798
ILMN_2371379	ACLY	47	NM_198830.1	2.01502
ILMN_2373566	PJA1	64219	NM_001032396.1	1.70141
ILMN_2374249	DYRK2	8445	NM_003583.2	1.67711
ILMN_2377174	SYPL1	6856	NM_182715.1	-2.8862
ILMN_2377240	AKTIP	64400	NM_001012398.1	-2.77312
ILMN_2377991	ZNF323	64288	NM_030899.2	2.27565
ILMN_2379326	MAP3K7	6885	NM_145333.1	-1.60116
ILMN_2379560	CDC14B	8555	NM_033331.2	1.7175
ILMN_2381197	RNF19A	25897	NM_015435.3	1.56994
ILMN_2383871	ZNF74	7625	NM_003426.2	-1.92134
ILMN_2384745	PSG4	5672	NM_002780.3	1.74694
ILMN_2387799	PDPK1	5170	NM_031268.4	1.82938
ILMN_2387952	FAM134B	54463	NM_001034850.1	-1.66937
ILMN_2390338	UBE2E3	10477	NM_006357.2	1.67093
ILMN_2390586	SP100	6672	NM_001080391.1	-1.51431
ILMN_2393046	NHLRC3	387921	NM_001017370.1	-1.97346
ILMN_2393763	ARPC4	10093	NM_001024960.1	1.54733
ILMN_2394242	AMMECR1	9949	NM_001025580.1	1.5535
ILMN_2394561	IRF2BP2	359948	NM_182972.2	1.54272
ILMN_2401978	STAT3	6774	NM_213662.1	1.91292
ILMN_2403006	TJP1	7082	NM_175610.2	2.09361
ILMN_2403237	CHN2	1124	NM_004067.2	1.5534
ILMN_2405078	OSBPL8	114882	NM_020841.4	-1.55027
ILMN_2408572	RNASE4	6038	NM_194430.1	1.86372
ILMN_2409062	ISCU	23479	NM_213595.1	1.73004
ILMN_2409078	SNHG10	283596	NR_001459.2	-1.52431
ILMN_2410826	OAS1	4938	NM_001032409.1	-1.88955
ILMN_2410986	STAT3	6774	NM_139276.2	1.72243
ILMN_2412294	GNB5	10681	NM_006578.3	1.55183
ILMN_2412860	MCM4	4173	NM_182746.1	-1.79018
ILMN_2413259	SOCS4	122809	NM_080867.2	1.52876
ILMN_2415144	SP110	3431	NM_004510.2	-1.78079
ILMN_3179620	LOC100129673	100129673	XM_001715544.1	-1.52473
ILMN_3180989	DSTYK	25778	NM_015375.2	1.68181
ILMN_3186473	LCLAT1	253558	NM_182551.3	1.71548
ILMN_3192791	HNRNPM	4670	NM_031203.2	1.56188
ILMN_3215156	LOC100132234	100132234	XM_001724063.1	-1.54126
ILMN_3224290	LOC730052	730052	XR_016054.2	2.96469
ILMN_3226807	NHP2	55651	NM_001034833.1	-2.03484
ILMN_3229227	LOC729629	729629	XM_001719967.1	-1.68709
ILMN_3231390	NHP2	55651	NM_017838.3	-1.93085
ILMN_3233388	RELL1	768211	NM_001085400.1	2.13698
ILMN_3236122	LOC100134363	100134363	XM_001713689.1	-1.53951
ILMN_3237850	C5orf51	285636	NM_175921.4	2.76825
ILMN_3239055	TMEM208	29100	NM_014187.3	-2.52964
ILMN_3240177	LLPH	84298	NM_032338.3	1.78394
ILMN_3240321	AEN	64782	NM_022767.3	1.69031
ILMN_3240389	CPOX	1371	NM_000097.4	2.01216
ILMN_3242535	LOC100133568	100133568	XM_001724645.1	-1.84567
ILMN_3243381	MLEC	9761	NM_014730.2	-1.99337
ILMN_3243928	DDX60L	91351	NM_001012967.1	-1.50165
ILMN_3244405	LOC100134172	100134172	XM_001720504.1	-1.61437
ILMN_3244929	LOC100133163	100133163	XM_001726385.1	1.53107
ILMN_3245659	ERI1	90459	NM_153332.3	1.60436
ILMN_3245707	RIMKLB	57494	NM_020734.2	-1.64525
ILMN_3246448	LOC100132540	100132540	XM_001723375.1	-1.68167
ILMN_3247802	BAT2L	84726	NM_013318.3	1.6437
ILMN_3247816	LOC100133005	100133005	XM_001718200.1	-2.25472
ILMN_3251467	LRRC58	116064	NM_001099678.1	-1.91494
ILMN_3252446	LOC100129543	100129543	XM_001715065.1	-1.66303
ILMN_3256478	LOC100129034	100129034	XM_001720357.1	1.50186
ILMN_3257475	LOC100129866	100129866	XR_037532.1	-1.5936
ILMN_3257566	DSTYK	25778	NM_199462.2	1.69964
ILMN_3259146	LOC100129681	100129681	XM_001726834.1	-1.50508
ILMN_3266471	LOC100129566	100129566	XM_001718519.1	2.22582
ILMN_3269405	HNRNPM	4670	NM_005968.3	1.58859
ILMN_3270641	HNRNPH3	3189	NM_012207.2	-1.74837
ILMN_3275575	LOC648980	648980	XM_941280.2	1.58792
ILMN_3286809	LOC100131139	100131139	XR_037336.1	1.65865
ILMN_3294106	LOC100190938	100190938	NR_024462.1	1.56005
ILMN_3300797	LOC729090	729090	XR_015449.2	1.50088
ILMN_3301168	LOC730052	730052	XR_038933.1	1.8141
ILMN_3307668	MKRN3	7681	NM_005664.3	-1.50005
